# Supplementary material for: Small RNA and transcriptome deep sequencing proffers insight into floral gene regulation in Rosa cultivars
Source: BMC Genomics. 2012 Nov 21;13:657. doi: 10.1186/1471-2164-13-657 (PMC3527192; doi:10.1186/1471-2164-13-657)
Supplement: Additional file 2 — Raw data of miRNAs identified in Vital, Maroussia, Sympathy, and Haedang. This file provides mapped known/novel and unmapped known miRNAs. In addition, major miRNAs with miRNA/miRNA* pairs were also provided. [file 1471-2164-13-657-S2.xlsx]

## Sheet: novel
Additional file 2. rose miRNAs (mapped sRNAs to strawberry / novel)
	ID	sRNA sequence	pre-miRNA loci	readLen	Read No				Nomalized read No.
					V	M	S	H	V	M	S	H
1	ng1__m0028-LG1N	UUUAAUUUCUUCCAAUAUCUCA	8632481..8632593	22	0	53	87	0	0	53	92	0
2	ng1__m0033-LG1N	UUUAAUUUCCUCCAAUAUCUUA	8632702..8632845	22	8	46	89	0	11	46	94	0
3	ng1__m0038-LG1N	UUUAGUUUCCUCCAAUAUCUUA	8632849..8632992	22	10	34	37	0	13	34	39	0
4	ng1__m0041-LG1N	UUUAGUUUCCUCCAAUAUCUUA	8632996..8633139	22	10	34	37	0	13	34	39	0
5	ng1__m0044-LG1N	UUUAAUUUCCUCCAAUAUCUUA	8633143..8633286	22	8	46	89	0	11	46	94	0
6	ng2__m0051-LG1N	UCAAAUAAUUCAACCACCUUA	14117911..14118007	21	0	0	0	252	0	0	0	291
7	ng3__m0053-LG1C	UCUAAGAAACAUUCCUUGAUG	14614346..14614457	21	139	391	147	67	186	391	155	77
8	ng4__m0060-LG2N	UGAACAUACAGCAGCAAGUGC	3486126..3486239	21	1219	2201	1018	698	1631	2201	1076	807
9	ng4__m0062-LG2N	UGUAUGUUCGUCUCCAACUCU	3486138..3486227	21	2177	5917	3891	4340	2913	5917	4112	5017
10	ng5__m0163-LG3N	UGGGAUUUGGCGAAUUGUGGU	25352216..25352330	21	1359	1109	1010	3835	1818	1109	1067	4434
11	ng5__m0164-LG3N	CACAAUUGGCCACCUCCCAAU	25352219..25352327	21	2	16	9	29	3	16	10	34
12	ng5__m0165-LG3N	UUUGAAGUGGGAUUUGGCGAA	25359226..25359328	21	50	21	23	480	67	21	24	555
13	ng6__m0173-LG3C	UAGUCAUUGGUCAUAGCAUCA	29427261..29427780	21	58	9	32	236	78	9	34	273
14	ng6__m0265-LG5C	UAGUCAUUGGUCAUAGCAUCA	14533831..14533937	21	58	9	32	236	78	9	34	273
15	ng6__m0266-LG5C	CUAGUCAUUGGUCAUAGCAUC	14533831..14533938	21	811	500	241	868	1085	500	255	1003
16	ng6__m0269-LG5C	UAGUCAUUGGUCAUAGCAUCA	14533948..14534052	21	58	9	32	236	78	9	34	273
17	ng6__m0270-LG5C	CUAGUCAUUGGUCAUAGCAUC	14533948..14534053	21	811	500	241	868	1085	500	255	1003
18	ng6__m0276-LG5C	CUAGUCAUUGGUCAUAGCAUC	14534061..14534166	21	811	500	241	868	1085	500	255	1003
19	ng6__m0278-LG5C	CUAGUCAUUGGUCAUAGCAUC	14534174..14534279	21	811	500	241	868	1085	500	255	1003
20	ng7__m0206-LG4C	ACAAGUCGUCCUUGGUUCACC	6058703..6058805	21	0	0	0	63	0	0	0	73
21	ng8__m0224-LG5C	ACCUAGCUCUGAUACCAUGUG	1343328..1343438	21	1646	3661	5317	3	2202	3661	5619	3
22	ng9__m0238-LG5C	CAAAUUGGUGAUCGUUAAGGC	5808995..5809141	21	68	44	45	219	91	44	48	253
23	ng11__m0297-LG6N	AGUGGAGUUCUGGGAAAGAAG	2405320..2405431	21	2694	1026	756	904	3605	1026	799	1045
24	ng11__m0298-LG6N	GUGGAGUUCUGGGAAAGAAG	2405321..2405430	20	38	8	2	6	51	8	2	7
25	ng12__m0338-LG6N	UGGACCGAAGAUGAUACAAAG	25453428..25453912	21	42	10	0	0	56	10	0	0
26	ng13__m0349-LG6C	CUGAACGGUUAAGAUGUAAAAAU	33403278..33403567	23	82	69	60	18	110	69	63	21
27	ng13__m0350-LG6C	CUGAACGGUUAAGAUGUAAAA	33403280..33403564	21	73	131	13	3	98	131	14	3
28	ng14__m0354-LG6N	UCAAUUUGGCUGAAAAUUUGC	34248843..34249027	21	64	27	14	28	86	27	15	32
29	ng15__m0370-LG7N	UAGGACUUAAAAACUGAACGGU	5106085..5106345	22	5	43	34	20	7	43	36	23
30	ng15__m0371-LG7N	AGGACUUAAAAACUGAACGGU	5106086..5106344	21	8	20	13	26	11	20	14	30
31	ng16__m0375-LG7N	UGAAAGUGGCCAAAAUUCAUCC	9617843..9617935	22	377	404	540	24	504	404	571	28
32	ng17__m0376-LG7C	UUUUUGAUGGCUGGAAUCCAGU	9815606..9815708	22	0	46	0	0	0	46	0	0
33	ng17__m0377-LG7C	UUUUUGAUGGCUGGAAUCCAGU	9817002..9817104	22	0	46	0	0	0	46	0	0

## Sheet: known
Additional file 2. rose miRNAs (mapped/known)
						Read No				Nomalized read No.
	ID	sRNA sequence	pre-miRNA range	readLen		V	M	S	H	V	M	S	H
1	miR156__m0005-LG1N	UGACAGAAGAGAGUGAGCUC	192264..192399	20	vun-miR156a	1041	1861	2607	3128	1393	1861	2755	3616
2	miR156__m0097-LG2N	UGACAGAAGAGAGUGAGCAC	18533969..18534083	20	ssl-miR156	640	615	522	270	856	615	552	312
3	miR156__m0105-LG2C	UGACAGAAGAGAGUGAGCAC	21697969..21698080	20	vun-miR156a	640	615	522	270	856	615	552	312
4	miR156__m0106-LG2C	UUGACAGAAGAGAGUGAGCAC	21697969..21698081	21	vun-miR156a	360	84	365	108	482	84	386	125
5	miR156__m0107-LG2C	UGACAGAAGAGAGUGAGCAC	21698031..21698269	20	vun-miR156a	640	615	522	270	856	615	552	312
6	miR156__m0130-LG3C	UGACAGAAGAUAGAGAGCAC	5665341..5665450	20	vun-miR156b	179	169	513	25	240	169	542	29
7	miR156__m0131-LG3C	UUGACAGAAGAGAGUGAGCAC	5985806..5985920	21	vun-miR156b	360	84	365	108	482	84	386	125
8	miR156__m0132-LG3C	UGACAGAAGAGAGUGAGCAC	5985807..5985919	20	vun-miR156a	640	615	522	270	856	615	552	312
9	miR156__m0174-LG3N	UUGACAGAAGAGAGUGAGCAC	29883615..29883728	21	vun-miR156a	360	84	365	108	482	84	386	125
10	miR156__m0175-LG3N	UGACAGAAGAGAGUGAGCAC	29883616..29883727	20	vun-miR156a	640	615	522	270	856	615	552	312
11	miR156__m0178-LG3N	UUGACAGAAGAGAGUGAGCAC	29884147..29884260	21	vun-miR156a	360	84	365	108	482	84	386	125
12	miR156__m0179-LG3N	UGACAGAAGAGAGUGAGCAC	29884148..29884259	20	vun-miR156a	640	615	522	270	856	615	552	312
13	miR156__m0180-LG3N	UUGACAGAAGAUAGAGAGCAC	29884654..29884765	21	vun-miR156b	968	1309	2731	1152	1295	1309	2886	1332
14	miR156__m0181-LG3N	UGACAGAAGAUAGAGAGCAC	29884655..29884765	20	vun-miR156b	179	169	513	25	240	169	542	29
15	miR156__m0250-LG5C	UGACAGAAGAUAGAGAGCAC	10354915..10355024	20	vun-miR156b	179	169	513	25	240	169	542	29
16	miR156__m0251-LG5C	UUGACAGAAGAUAGAGAGCAC	10354915..10355025	21	vun-miR156b	968	1309	2731	1152	1295	1309	2886	1332
17	miR159__m0248-LG5C	UUUGGAUUGAAGGGAGCUCUA	10261599..10261799	21	csi-miR159	244718	271208	250203	162256	327436	271208	264412	187579
18	miR159__m0245-LG5C	GGAUUGAAGGGAGCUCUA	10261599..10261799	18	csi-miR159	30	23	23	8	40	23	24	9
19	miR159__m0246-LG5C	UGGAUUGAAGGGAGCUCUA	10261599..10261799	19	csi-miR159	78	133	53	47	104	133	56	54
20	miR159__m0247-LG5C	UUGGAUUGAAGGGAGCUCUA	10261599..10261799	20	csi-miR159	2333	5355	3990	2771	3122	5355	4217	3203
21	miR159__m0368-LG7C	AUUGGAUUGAAGGGAGCUCUC	2338688..2338891	21	ssp-miR159a	17	55	48	99	23	55	51	114
22	miR159__m0249-LG5C	GAGCUCCUUGAAGUCCAAUAG	10261601..10261797	21	ssp-miR159a	102	327	54	215	136	327	57	249
23	miR160__m0137-LG3C	UGCCUGGCUCCCUGUAUGCCA	8106165..8106276	21	vun-miR160	510	739	1646	677	682	739	1739	783
24	miR160__m0384-LG7C	UGCCUGGCUCCCUGUAUGCCA	14469074..14469184	21	vun-miR160	510	739	1646	677	682	739	1739	783
25	miR162__m0243-LG5C	UCGAUAAACCUCUGCAUCCAG	8224745..8224871	21	vun-miR162	186	612	388	281	249	612	410	325
26	miR162__m0244-LG5C	GGAGGCAGCGGUUCAUCGAUC	8224747..8224869	21	vun-miR162	37	204	95	15	50	204	100	17
27	miR164__m0094-LG2C	CACGUGCUCCCCUUCUCCAAC	16008057..16008167	21		5	50	61	24	7	50	64	28
28	miR164__m0095-LG2C	UGGAGAAGCAGGGCACGUGCA	16008059..16008165	21	ssl-miR164b	1209	1166	713	636	1618	1166	753	735
29	miR164__m0308-LG6C	CAUGUGCCCCCCUUCCCCAUC	7425140..7425321	21		11	68	63	41	15	68	67	47
30	miR164__m0309-LG6C	UGGAGAAGCAGGGCACGUGCA	7425142..7425319	21	bdi-miR164e	1209	1166	713	636	1618	1166	753	735
31	miR164__m0339-LG6N	CAUGUGCUCUAGCUCUCCACC	27395980..27396093	21		0	7	5	55	0	7	5	64
32	miR164__m0340-LG6N	UGGAGAAGCAGGGCACAUGCU	27395983..27396090	21	tcc-miR164c	136	55	101	300	182	55	107	347
33	miR166__m0082-LG2C	GGACCAGGCUUCAUUCCCC	12452988..12453098	19		15	31	16	4	20	31	17	5
34	miR166__m0083-LG2C	CGGACCAGGCUUCAUUCCCC	12452988..12453098	20		14	31	11	7	19	31	12	8
35	miR166__m0084-LG2C	UCGGACCAGGCUUCAUUCCCC	12452988..12453098	21	ssl-miR166b	1635	9273	5133	3587	2188	9273	5425	4147
36	miR166__m0085-LG2C	UUCGGACCAGGCUUCAUUCCC	12452989..12453097	21		40	61	36	74	54	61	38	86
37	miR166__m0086-LG2C	GAAUGUCGUCUGGUUCGAAAU	12452991..12453095	21		55	26	19	9	74	26	20	10
38	miR166__m0198-LG4C	GGACCAGGCUUCAUUCCCC	2653246..2653372	19		15	31	16	4	20	31	17	5
39	miR166__m0199-LG4C	CGGACCAGGCUUCAUUCCCC	2653246..2653372	20		14	31	11	7	19	31	12	8
40	miR166__m0200-LG4C	UCGGACCAGGCUUCAUUCCCC	2653246..2653372	21	ssl-miR166b	1635	9273	5133	3587	2188	9273	5425	4147
41	miR166__m0201-LG4C	GGACCAGGCUUCAUUCCCC	2660787..2660913	19		15	31	16	4	20	31	17	5
42	miR166__m0202-LG4C	CGGACCAGGCUUCAUUCCCC	2660787..2660913	20		14	31	11	7	19	31	12	8
43	miR166__m0203-LG4C	UCGGACCAGGCUUCAUUCCCC	2660787..2660913	21	ssl-miR166b	1635	9273	5133	3587	2188	9273	5425	4147
44	miR166__m0390-LG7C	GGACCAGGCUUCAUUCCCC	20072838..20072980	19		15	31	16	4	20	31	17	5
45	miR166__m0391-LG7C	CGGACCAGGCUUCAUUCCCC	20072838..20072980	20		14	31	11	7	19	31	12	8
46	miR166__m0392-LG7C	UCGGACCAGGCUUCAUUCCCC	20072838..20072980	21	ssl-miR166b	1635	9273	5133	3587	2188	9273	5425	4147
47	miR167__m0055-LG1N	GAUCAUGUGGUAGCUUCACC	19844893..19844992	20		1	8	6	109	1	8	6	126
48	miR167__m0056-LG1N	UGAAGCUGCCAGCAUGAUCUA	19844896..19844989	21	bdi-miR167b	1987	2312	5046	2968	2659	2312	5333	3431
49	miR167__m0092-LG2N	UGAAGCUGCCAGCAUGAUCUA	14554205..14554325	21	bdi-miR167b	1987	2312	5046	2968	2659	2312	5333	3431
50	miR167__m0093-LG2N	UGAAGCUGCCAGCAUGAUCUA	14557558..14557668	21	bdi-miR167b	1987	2312	5046	2968	2659	2312	5333	3431
51	miR167__m0136-LG3C	UGAAGCUGCCAGCAUGAUCUGG	7735541..7736050	22	aly-miR167d	1297	1986	1506	1111	1735	1986	1592	1284
52	miR167__m0186-LG4N	AGAUCAUGUGGUAGUUUCACC	815458..815561	21		39	104	45	1	52	104	48	1
53	miR167__m0187-LG4N	GAUCAUGUGGUAGUUUCACC	815458..815561	20		11	90	38	0	15	90	40	0
54	miR167__m0188-LG4N	UGAAGCUGCCAGCAUGAUCUC	815461..815558	21	vvi-miR167c	14316	21149	27439	15130	19155	21149	28997	17491
55	miR167__m0189-LG4N	GAAGCUGCCAGCAUGAUCUC	815462..815557	20		18	48	43	20	24	48	45	23
56	miR168__m0258-LG5C	CCCGCCUUGCAUCAACUGAAU	13551516..13551642	21		28	198	33	173	37	198	35	200
57	miR168__m0259-LG5C	UCGCUUGGUGCAGGUCGGGAA	13551518..13551640	21	vun-miR168	30	145	31	85	40	145	33	98
58	miR169__m0205-LG4N	UGAGCCAGGAAUGACUUGCCGGC	6036329..6036423	23	ptc-miR169t	22	176	680	506	29	176	719	585
59	miR169__m0207-LG4N	AAGCCAAGGAUGAAUUGCCGG	6060224..6060351	21	vvi-miR169v	50	0	2	49	67	0	2	57
60	miR169__m0210-LG4N	AAGCCAAGGAUGAAUUGCCGG	6060499..6060616	21	vvi-miR169v	50	0	2	49	67	0	2	57
61	miR171__m0098-LG2C	UGAUUGAGCCGUGCCAAUAUC	19238743..19238861	21	bdi-miR171d	5478	11255	3310	2692	7330	11255	3498	3112
62	miR171__m0099-LG2C	UGUUGGCCCGGUUCACUCAGG	19238745..19238859	21		100	161	27	87	134	161	29	101
63	miR171__m0100-LG2C	UUUUUCUGAUUGAGCCGUGCC	19238749..19238855	21		13	51	18	5	17	51	19	6
64	miR171__m0110-LG3C	UUGAGCCGUGCCAAUAUCACA	514661..514772	21		37	369	109	20	50	369	115	23
65	miR171__m0111-LG3C	UGAGAUAUUGGUGCGGUUCAA	514661..514772	21		72	116	174	56	96	116	184	65
66	miR171__m0112-LG3C	UGAUUGAGCCGUGCCAAUAUC	514664..514769	21	bdi-miR171d	5478	11255	3310	2692	7330	11255	3498	3112
67	miR171__m0113-LG3C	AGAUAUUGGUGCGGUUCAAUC	514664..514770	21		14	35	10	29	19	35	11	34
68	miR171__m0233-LG5C	UUGAGCCGUGCCAAUAUCACA	4618680..4618788	21		37	369	109	20	50	369	115	23
69	miR171__m0234-LG5C	UGAUUGAGCCGUGCCAAUAUC	4618683..4618787	21	zma-miR171f	5478	11255	3310	2692	7330	11255	3498	3112
70	miR171__m0358-LG6C	UUGAGCCGUGCCAAUAUCACG	34450100..34450214	21		32	171	92	30	43	171	97	35
71	miR171__m0359-LG6C	UGAUUGAGCCGUGCCAAUAUC	34450103..34450211	21	bdi-miR171b	5478	11255	3310	2692	7330	11255	3498	3112
72	miR171__m0360-LG6C	GGAUAUUGGUCCGGUUCAAUA	34450103..34450212	21		47	213	69	33	63	213	73	38
73	miR171__m0361-LG6C	UAUUGGUCCGGUUCAAUAAGA	34450105..34450209	21		10	88	39	12	13	88	41	14
74	miR171__m0362-LG6C	UUGAGCCGCGUCAAUAUCUCC	34510892..34511000	21	ctr-miR171	40	107	88	20	54	107	93	23
75	miR171__m0393-LG7N	CGAGCCGAACCAAUAUCACUC	20263048..20263184	21	sbi-miR171f	52	81	473	201	70	81	500	232
76	miR172__m0090-LG2N	AGAAUCUUGAUGAUGCUGCAU	14050578..14050710	21	vun-miR172	110	403	233	102	147	403	246	118
77	miR172__m0161-LG3N	AGAAUCUUGAUGAUGCUGCAU	23263563..23263678	21	vun-miR172	110	403	233	102	147	403	246	118
78	miR172__m0382-LG7N	AGAAUCUUGAUGAUGCUGCAU	13952773..13952904	21	vun-miR172	110	403	233	102	147	403	246	118
79	miR172__m0383-LG7N	GCAGCAUCAUCCAGAUUCACA	13952776..13952901	21		1	4	0	41	1	4	0	47
80	miR172__m0385-LG7C	GGAAUCUUGAUGAUGCUGCAG	15479439..15479572	21	rco-miR172	1936	1369	1635	623	2590	1369	1728	720
81	miR2111__m0138-LG3C	UAAUCUGCAUCCUGAGGUUUA	8384940..8385045	21	mtr-miR2111v	20	13	15	130	27	13	16	150
82	miR319__m0225-LG5C	UGGACUGAAGGGAGCUCCC	2300700..2300902	19		5	9	2	131	7	9	2	151
83	miR2111__m0141-LG3N	UAAUCUGCAUCCUGAGGUUUA	8387963..8388058	21	mtr-miR2111v	20	13	15	130	27	13	16	150
84	miR2111__m0304-LG6C	UAAUCUGCAUCCUGAGGUUUA	5830079..5830175	21	mtr-miR2111v	20	13	15	130	27	13	16	150
85	miR390__m0306-LG6N	CGCUAUCCAUCCUGGGUUUCC	7169992..7170104	21		136	235	108	1007	182	235	114	1164
86	miR2275__m0351-LG6N	UUUAGUUUUCUCCAAUAUCUCA	33999811..33999920	22	osa-miR2275b	0	24	63	1	0	24	67	1
87	miR393__m0386-LG7N	AUCAUGCUAUCCCUUUGGAUU	16959667..16959789	21		22	72	13	29	29	72	14	34
88	miR319__m0008-LG1N	UUGGACUGAAGGGAGCUCC	2094279..2094389	19	vun-miR319a	28	194	86	39	37	194	91	45
89	miR319__m0226-LG5C	UUGGACUGAAGGGAGCUCCC	2300700..2300902	20	vun-miR319a	293	1117	596	448	392	1117	630	518
90	miR396__m0009-LG1N	CUUUGUAUUCUUCCACAGCUU	2522043..2522193	21		11	33	9	14	15	33	10	16
91	miR396__m0010-LG1N	UUUGUAUUCUUCCACAGCUUU	2522044..2522193	21		8	35	12	6	11	35	13	7
92	miR390__m0155-LG3C	AAGCUCAGGAGGGAUAGCGCC	20594763..20594868	21	bdi-miR390b	49	222	34	351	66	222	36	406
93	miR396__m0018-LG1N	UCCACAGCUUUCUUGAACUG	2522054..2522183	20		18	38	30	18	24	38	32	21
94	miR396__m0019-LG1N	CACAGCUUUCUUGAACUG	2522056..2522181	18		15	39	59	19	20	39	62	22
95	miR396__m0015-LG1N	GUUCAAUAAAGCUGUGGGAAG	2522052..2522187	21		579	3444	63	1369	775	3444	67	1583
96	miR396__m0016-LG1N	UUCAAUAAAGCUGUGGGAAG	2522052..2522187	20		147	383	41	96	197	383	43	111
97	miR396__m0013-LG1N	UCAAUAAAGCUGUGGGAAGAUA	2522047..2522190	22		166	479	36	7	222	479	38	8
98	miR396__m0014-LG1N	CAAUAAAGCUGUGGGAAGAUA	2522047..2522190	21		38	108	14	6	51	108	15	7
99	miR396__m0012-LG1N	AAUAAAGCUGUGGGAAGAUAC	2522046..2522191	21		910	1292	172	26	1218	1292	182	30
100	miR396__m0011-LG1N	AUAAAGCUGUGGGAAGAUACA	2522045..2522192	21		161	143	9	6	215	143	10	7
101	miR396__m0020-LG1C	CUCAAGAAAGCUGUGGGACA	2526781..2526909	20		28	56	48	165	37	56	51	191
102	miR396__m0021-LG1C	GCUCAAGAAAGCUGUGGGACA	2526781..2526909	21		7	107	49	130	9	107	52	150
103	miR390__m0307-LG6N	AAGCUCAGGAGGGAUAGCGCC	7169993..7170101	21	bdi-miR390b	49	222	34	351	66	222	36	406
104	miR396__m0023-LG1C	CACAGCUUUCUUGAACUU	2526786..2526906	18		8	22	41	6	11	22	43	7
105	miR396__m0024-LG1C	CACAGCUUUCUUGAACUU	2526859..2526955	18		8	22	41	6	11	22	43	7
106	miR396__m0114-LG3C	AUAAAGCUGUGGGAAGAUACA	1706968..1707084	21		161	143	9	6	215	143	10	7
107	miR396__m0115-LG3C	AAUAAAGCUGUGGGAAGAUAC	1706969..1707082	21		910	1292	172	26	1218	1292	182	30
108	miR396__m0116-LG3C	CAAUAAAGCUGUGGGAAGAUA	1706970..1707082	21		38	108	14	6	51	108	15	7
109	miR396__m0117-LG3C	UCAAUAAAGCUGUGGGAAGAUA	1706970..1707082	22		166	479	36	7	222	479	38	8
110	miR396__m0118-LG3C	UUCAAUAAAGCUGUGGGAAG	1706973..1707079	20		147	383	41	96	197	383	43	111
111	miR396__m0119-LG3C	GUUCAAUAAAGCUGUGGGAAG	1706973..1707079	21		579	3444	63	1369	775	3444	67	1583
112	miR393__m0387-LG7N	UCCAAAGGGAUCGCAUUGAUCC	16959669..16959786	22	tcc-miR393a	7	14	17	42	9	14	18	49
113	miR396__m0121-LG3C	UCCACAGCUUUCUUGAACUG	1706976..1707076	20		18	38	30	18	24	38	32	21
114	miR396__m0122-LG3C	CACAGCUUUCUUGAACUG	1706978..1707074	18		15	39	59	19	20	39	62	22
115	miR394__m0101-LG2N	UUGGCAUUCUGUCCACCUCC	19278015..19278126	20	ssl-miR394	170	2251	693	268	227	2251	732	310
116	miR396__m0401-unanchoredN	UCCACAGCUUUCUUGAACUG	9235894..9236022	20		18	38	30	18	24	38	32	21
117	miR396__m0402-unanchoredN	CACAGCUUUCUUGAACUG	9235896..9236020	18		15	39	59	19	20	39	62	22
118	miR397__m0123-LG3C	CAUCAACGCUGCACCCAAUUA	2934930..2935062	21		7	57	55	30	9	57	58	35
119	miR396__m0017-LG1N	UUCCACAGCUUUCUUGAACUG	2522053..2522184	21	ssl-miR396	7854	20749	9439	5349	10509	20749	9975	6184
120	miR397__m0125-LG3C	AUUGAGUGCAGCGUUGAUGAA	2934932..2935060	21		20	80	7	74	27	80	7	86
121	miR396__m0022-LG1C	UUCCACAGCUUUCUUGAACUU	2526783..2526909	21	bdi-miR396e	4715	13690	7244	2180	6309	13690	7655	2520
122	miR396__m0120-LG3C	UUCCACAGCUUUCUUGAACUG	1706975..1707077	21	ssl-miR396	7854	20749	9439	5349	10509	20749	9975	6184
123	miR396__m0400-unanchoredN	UUCCACAGCUUUCUUGAACUG	9235893..9236023	21	ssl-miR396	7854	20749	9439	5349	10509	20749	9975	6184
124	miR397__m0124-LG3C	UCAUUGAGUGCAGCGUUGAUG	2934930..2935062	21	ssl-miR397	48	419	41	20	64	419	43	23
125	miR398__m0157-LG3C	CGUGUUCUCAGGUCGCCCCUG	21882014..21882127	21	bdi-miR398c	468	1970	946	157	626	1970	1000	182
126	miR398__m0160-LG3C	CGUGUUCUCAGGUCGCCCCUG	21882208..21882347	21	bdi-miR398c	468	1970	946	157	626	1970	1000	182
127	miR399__m0223-LG5C	GGGCGUCUUUCCUUUGGCAGG	958265..958390	21		12	0	1	36	16	0	1	42
128	miR399__m0127-LG3N	UGCCAAAGGAGAAUUGCCCUG	5215221..5215352	21	vun-miR399b	39	11	19	0	52	11	20	0
129	miR408__m0048-LG1C	AUGCACUGCCUCUUCCCUGGC	12223010..12223126	21		62	111	166	36	83	111	175	42
130	miR408__m0049-LG1C	CAGGGACGAGGUAGAGCAUGG	12223012..12223124	21		606	2782	1465	0	811	2782	1548	0
131	miR399__m0128-LG3N	AGCCAAAGGAGAAUUGCCCUG	5220239..5220359	21	vun-miR399b	56	22	9	1	75	22	10	1
132	miR399__m0129-LG3C	UGCCAAAGGAGAUUUGCUCGG	5226335..5226486	21	vvi-miR399d	213	7	4	0	285	7	4	0
133	miR477__m0228-LG5N	CUCUCCCUCAAGGGCUUCUC	2676773..2676915	20		0	0	4	48	0	0	4	55
134	miR399__m0222-LG5C	UGCCAAAGGAGAGUUGCCCUG	958263..958392	21	vun-miR399a	85	35	10	18	114	35	11	21
135	miR408__m0047-LG1C	UGCACUGCCUCUUCCCUGGCU	12223009..12223127	21	vun-miR408	93	199	334	39	124	199	353	45
136	miR482__m0260-LG5C	UUUCCUAUUCCUCCCAUCCC	13604735..13604831	20		7	60	23	44	9	60	24	51
137	miR482__m0261-LG5C	CUUUCCUAUUCCUCCCAUCCC	13604735..13604831	21		15	63	8	100	20	63	8	116
138	miR408__m0050-LG1C	ACAGGGACGAGGUAGAGCAUG	12223012..12223125	21	zma-miR408b*	2589	16130	2564	0	3464	16130	2710	0
139	miR482__m0263-LG5C	UUCUUUCCUAUUCCUCCCAUCC	13604736..13604830	22		11	22	22	42	15	22	23	49
140	miR482__m0264-LG5C	UUUCUUUCCUAUUCCUCCCAUC	13604737..13604829	22		3	10	4	37	4	10	4	43
141	miR530__m0316-LG6N	UCUGCAUUUGCACCUGCACCU	9182138..9182264	21		11	23	9	53	15	23	10	61
142	miR477__m0227-LG5N	ACUCUCCCUCAAGGGCUUCUC	2676772..2676917	21	csi-miR477b	0	6	8	71	0	6	8	82
143	miR535__m0072-LG2N	UGCUCCCUCUCAUCGUCAUAC	10572496..10572611	21		17	7	5	29	23	7	5	34
144	miR535__m0073-LG2N	GUGCUCCCUCUCAUCGUCAUA	10572497..10572610	21		22	7	2	34	29	7	2	39
145	miR535__m0074-LG2N	UUGACGAUGAGAGAGAGCACGC	10572499..10572607	22		293	753	674	145	392	753	712	168
146	miR477__m0229-LG5N	ACUCUCCCUCAAGGGCUUCUAG	2676975..2677065	22	aqc-miR477a	48	17	30	97	64	17	32	112
147	miR535__m0076-LG2N	GACGAUGAGAGAGAGCACGC	10572501..10572606	20		58	54	46	89	78	54	49	103
148	miR535__m0079-LG2N	UUGACGAUGAGAGAGAGCACGC	10602889..10602997	22		293	753	674	145	392	753	712	168
149	miR477__m0231-LG5N	ACUCUCCCUCAAGGGCUUCUAG	2677134..2677231	22	aqc-miR477a	48	17	30	97	64	17	32	112
150	miR535__m0081-LG2N	GACGAUGAGAGAGAGCACGC	10602891..10602996	20		58	54	46	89	78	54	49	103
151	miR482__m0262-LG5C	UCUUUCCUAUUCCUCCCAUCCC	13604735..13604831	22	pab-miR482b	1607	5734	3949	5287	2150	5734	4173	6112
152	miR530__m0317-LG6N	UGCAUUUGCACCUGCACCUCU	9182140..9182262	21	tcc-miR530a	173	205	83	205	231	205	88	237
153	miR535__m0075-LG2N	UGACGAUGAGAGAGAGCACGC	10572500..10572607	21	csi-miR535	50784	30364	23420	44675	67950	30364	24750	51647
154	miR2111__m0139-LG3C	UAAUCUGCAUCCUGAGGUUU	8384940..8385045	20		29	4	12	69	39	4	13	80
155	miR2111__m0140-LG3N	UAAUCUGCAUCCUGAGGUUU	8387963..8388058	20		29	4	12	69	39	4	13	80
156	miR535__m0080-LG2N	UGACGAUGAGAGAGAGCACGC	10602890..10602997	21	csi-miR535	50784	30364	23420	44675	67950	30364	24750	51647
157	miR827__m0007-LG1C	UUAGAUGACCAUCAACAAACA	658073..658177	21	tcc-miR827	22	847	443	37	29	847	468	43
158	miR2111__m0305-LG6C	UAAUCUGCAUCCUGAGGUUU	5830079..5830175	20	miR2111	29	4	12	69	39	4	13	80
159	miR828__m0394-LG7N	AGAUACUCAUUUGAGCAAGCAA	20350647..20350781	22	aly-miR828*	115	110	174	50	154	110	184	58

## Sheet: homologs
Additional file 2. rose miRNAs (unmapped/known, homology based identification)
ID	sRNA sequence	read length	qRange	length of known miRNA	sRange	annotations	alignLen	strand	Read No				Nomalized read No.
									V	M	S	H	V	M	S	H
miR156__N3200	GCUCACUACUCUAUCUGUCGGC	22	1..19	22	1..19	aly-miR156c*	18/19	+	19	7	4	298	25	7	4	345
miR156__N4520	UGACAGAAGAGAGUGAGCUCU	21	1..18	21	1..18	ssl-miR156	18/18	+	24	10	32	83	32	10	34	96
miR156__N4521	UGACAGAAGAGAGUGAGCUCUC	22	1..18	21	1..18	ssl-miR156	18/18	+	28	36	55	132	37	36	58	153
miR156__N4522	UGACAGAAGAGCGAGAGCCC	20	1..18	20	1..18	ath-miR156j	17/18	+	32	51	6	1	43	51	6	1
miR157__T3400	GCUCUCUAUGCUUCUGUCAUC	21	1..21	21	1..21	aly-miR157d*	21/21	+	4	11	9	397	5	11	10	459
miR159__N1093	AUUGGAUUGAAGGGAGCUCUA	21	2..21	21	2..21	csi-miR159	20/20	+	61	64	34	40	82	64	36	46
miR159__N2939	CUUCCAUAUCUCGGGAGCUGC	21	1..19	21	1..19	pvu-miR159a.2	18/19	+	20	74	38	0	27	74	40	0
miR159__N2971	CUUGGAUUGAAGGGAGCUCUA	21	1..21	21	1..21	osa-miR159f	21/21	+	109	164	80	121	146	164	85	140
miR159__N3098	GAGCUCCUUGAAGUCCAAUAGU	22	1..19	20	1..19	gma-miR159e-5p	19/19	+	73	228	30	188	98	228	32	217
miR159__N3424	GUUGGAUUGAAGGGAGCUCUA	21	2..21	21	2..21	gma-miR159e-3p	20/20	+	104	65	57	36	139	65	60	42
miR159__N3936	UAUGGAUUGAAGGGAGCUCUA	21	3..21	21	3..21	gma-miR159e-3p	19/19	+	39	66	42	45	52	66	44	52
miR159__N4301	UCUGGAUUGAAGGGAGCUCUA	21	3..21	21	3..21	gma-miR159e-3p	19/19	+	63	99	86	67	84	99	91	77
miR159__N5379	UUAGGAUUGAAGGGAGCUCUA	21	4..21	21	4..21	gma-miR159e-3p	18/18	+	30	51	32	27	40	51	34	31
miR159__N5469	UUCGGAUUGAAGGGAGCUCUA	21	4..21	21	4..21	gma-miR159e-3p	18/18	+	56	109	87	59	75	109	92	68
miR159__N5696	UUUAGAUUGAAGGGAGCUCUA	21	5..21	21	5..21	gma-miR159e-3p	17/17	+	70	81	70	48	94	81	74	55
miR159__N5772	UUUGAAUUGAAGGGAGCUCUA	21	1..21	21	1..21	gma-miR159e-3p	20/21	+	49	54	47	38	66	54	50	44
miR159__N5802	UUUGGACUGAAGGGAGCUCUA	21	1..21	21	1..21	aqc-miR159	21/21	+	76	89	89	50	102	89	94	58
miR159__N5806	UUUGGAUAGAAGGGAGCUCUA	21	1..21	21	1..21	gma-miR159e-3p	20/21	+	40	56	26	24	54	56	27	28
miR159__N5807	UUUGGAUCGAAGGGAGCUCUA	21	2..19	21	18..1	zma-miR159d*	18/18	-	82	115	98	57	110	115	104	66
miR159__N5807	UUUGGAUCGAAGGGAGCUCUA	21	2..19	21	18..1	zma-miR159c*	18/18	-	82	115	98	57	110	115	104	66
miR159__N5808	UUUGGAUUAAAGGGAGCUCUA	21	1..21	21	1..21	gma-miR159e-3p	20/21	+	76	62	43	51	102	62	45	59
miR159__N5809	UUUGGAUUGAAAGGAGCUCUA	21	1..21	21	1..21	gma-miR159e-3p	20/21	+	56	51	43	45	75	51	45	52
miR159__N5810	UUUGGAUUGAAGAGAGCUCUA	21	1..21	21	1..21	gma-miR159e-3p	20/21	+	97	65	81	53	130	65	86	61
miR159__N5811	UUUGGAUUGAAGCGAGCUCUA	21	1..21	21	1..21	gma-miR159e-3p	20/21	+	62	74	57	64	83	74	60	74
miR159__N5812	UUUGGAUUGAAGGAAGCUCUA	21	1..21	21	1..21	gma-miR159e-3p	20/21	+	61	57	50	51	82	57	53	59
miR159__N5814	UUUGGAUUGAAGGGAACUCUA	21	1..21	21	1..21	gma-miR159e-3p	20/21	+	54	50	72	31	72	50	76	36
miR159__N5815	UUUGGAUUGAAGGGAGAUCUA	21	1..21	21	1..21	gma-miR159e-3p	20/21	+	244	86	142	72	326	86	150	83
miR159__N5816	UUUGGAUUGAAGGGAGCCCUA	21	1..17	21	1..17	gma-miR159e-3p	17/17	+	83	87	54	46	111	87	57	53
miR159__N5817	UUUGGAUUGAAGGGAGCUAUA	21	1..18	21	1..18	gma-miR159e-3p	18/18	+	268	76	79	37	359	76	83	43
miR159__N5818	UUUGGAUUGAAGGGAGCUCCA	21	1..20	21	1..20	aly-miR159c	20/20	+	61	123	102	109	82	123	108	126
miR159__N5819	UUUGGAUUGAAGGGAGCUCUAA	22	1..21	21	1..21	gma-miR159e-3p	21/21	+	458	455	397	186	613	455	420	215
miR159__N5820	UUUGGAUUGAAGGGAGCUCUAU	22	1..21	21	1..21	gma-miR159e-3p	21/21	+	290	158	210	205	388	158	222	237
miR159__N5821	UUUGGAUUGAAGGGAGCUCUC	21	1..20	21	1..20	gma-miR159e-3p	20/20	+	111	78	107	93	149	78	113	108
miR159__N5822	UUUGGAUUGAAGGGAGCUCUG	21	1..21	21	1..21	ssp-miR159a	21/21	+	132	113	120	79	177	113	127	91
miR159__N5823	UUUGGAUUGAAGGGAGCUCUU	21	1..21	21	1..21	aly-miR159b	21/21	+	502	412	430	257	672	412	454	297
miR159__N5824	UUUGGAUUGAAGGGAGCUCUUU	22	1..21	21	1..21	aly-miR159b	21/21	+	66	35	43	43	88	35	45	50
miR159__N5825	UUUGGAUUGAAGGGAGCUGUA	21	1..18	21	1..18	gma-miR159e-3p	18/18	+	58	31	36	24	78	31	38	28
miR159__N5826	UUUGGAUUGAAGGGAGCUUUA	21	1..18	21	1..18	gma-miR159e-3p	18/18	+	158	161	119	74	211	161	126	86
miR159__N5827	UUUGGAUUGAAGGGAGCUUUU	21	1..18	21	1..18	gma-miR159e-3p	18/18	+	70	118	82	63	94	118	87	73
miR159__N5828	UUUGGAUUGAAGGGAGGUCUA	21	1..21	21	1..21	gma-miR159e-3p	20/21	+	78	28	39	23	104	28	41	27
miR159__N5829	UUUGGAUUGAAGGGAGUUCUA	21	1..21	21	1..21	gma-miR159e-3p	20/21	+	133	91	101	70	178	91	107	81
miR159__N5831	UUUGGAUUGAAGGGAUCUCUA	21	1..21	21	1..21	gma-miR159e-3p	20/21	+	157	163	629	129	210	163	665	149
miR159__N5832	UUUGGAUUGAAGGGCGCUCUA	21	1..21	21	1..21	gma-miR159e-3p	20/21	+	268	245	264	224	359	245	279	259
miR159__N5833	UUUGGAUUGAAGGGGGCUCUA	21	1..21	21	1..21	gma-miR159e-3p	20/21	+	640	305	372	335	856	305	393	387
miR159__N5834	UUUGGAUUGAAGGGUGCUCUA	21	1..21	21	1..21	gma-miR159e-3p	20/21	+	715	440	481	280	957	440	508	324
miR159__N5835	UUUGGAUUGAAGGUAGCUCUA	21	1..21	21	1..21	gma-miR159e-3p	20/21	+	140	91	148	77	187	91	156	89
miR159__N5836	UUUGGAUUGAAGUGAGCUCUA	21	1..21	21	1..21	gma-miR159e-3p	20/21	+	331	261	287	179	443	261	303	207
miR159__N5837	UUUGGAUUGAAUGGAGCUCUA	21	1..21	21	1..21	gma-miR159e-3p	20/21	+	328	305	328	247	439	305	347	286
miR159__N5841	UUUGGAUUGCAGGGAGCUCUA	21	1..21	21	1..21	gma-miR159e-3p	20/21	+	72	50	55	49	96	50	58	57
miR159__N5842	UUUGGAUUGGAGGGAGCUCUA	21	1..21	21	1..21	gma-miR159e-3p	20/21	+	233	147	181	111	312	147	191	128
miR159__N5843	UUUGGAUUGUAGGGAGCUCUA	21	1..21	21	1..21	gma-miR159e-3p	20/21	+	54	77	54	49	72	77	57	57
miR159__N5844	UUUGGAUUUAAGGGAGCUCUA	21	1..21	21	1..21	gma-miR159e-3p	20/21	+	468	310	426	180	626	310	450	208
miR159__N5847	UUUGGCUUGAAGGGAGCUCUA	21	1..21	21	1..21	gma-miR159e-3p	20/21	+	58	80	50	44	78	80	53	51
miR159__N5849	UUUGGGUUGAAGGGAGCUCUA	21	1..21	21	1..21	gma-miR159e-3p	20/21	+	338	170	258	121	452	170	273	140
miR159__N5852	UUUGGUUUGAAGGGAGCUCUA	21	1..21	21	1..21	gma-miR159e-3p	20/21	+	158	122	91	158	211	122	96	183
miR159__N5854	UUUGUAUUGAAGGGAGCUCUA	21	1..21	21	1..21	gma-miR159e-3p	20/21	+	217	197	190	122	290	197	201	141
miR159__N5898	UUUUGAUUGAAGGGAGCUCUA	21	5..21	21	5..21	gma-miR159e-3p	17/17	+	122	109	122	86	163	109	129	99
miR160__T3391	GCGUAUGAGGAGCCAUGCAUA	21	1..21	21	1..21	aly-miR160a*	21/21	+	24	22	15	53	32	22	16	61
miR166__N4174	UCGGACCAGGCUUCCUUCCCC	21	1..21	21	1..21	gma-miR166i-3p	20/21	+	16	110	64	68	21	110	68	79
miR166__N4504	UGAAUGUCGUCUGGUUCGAAA	21	2..19	20	2..19	gma-miR166i-5p	18/18	+	79	80	64	44	106	80	68	51
miR166__T3427	GGAAUGUUGUCUGGCUCGAGG	21	1..21	21	1..21	aly-miR166d*	21/21	+	2919	1902	1132	1335	3906	1902	1196	1543
miR166__T4459	UCGGACCAGGCUUCGUUCCUC	21	1..21	21	1..21	ssl-miR166a	20/21	+	14	137	99	84	19	137	105	97
miR167__N4458	UGAAGCUGCCAGCAUGAUCUCU	22	1..21	21	1..21	vvi-miR167c	21/21	+	116	92	189	225	155	92	200	260
miR167__N4459	UGAAGCUGCCAGCAUGCUCUC	21	1..21	21	1..21	vvi-miR167c	20/21	+	699	742	878	536	935	742	928	620
miR167__N4460	UGAAGCUGCCAGCAUGGUCUC	21	1..21	21	1..21	vvi-miR167c	20/21	+	415	263	476	212	555	263	503	245
miR167__N4461	UGAAGCUGCCAGCAUGUUCUC	21	1..21	21	1..21	vvi-miR167c	20/21	+	763	599	1473	759	1021	599	1557	877
miR167__N4462	UGAAGCUGCCAGCAUUAUCUC	21	1..21	21	1..21	vvi-miR167c	20/21	+	11	20	69	15	15	20	73	17
miR167__N4463	UGAAGCUGCCAUCAUGAUCUC	21	1..21	21	1..21	vvi-miR167c	20/21	+	43	62	93	49	58	62	98	57
miR167__N4464	UGAAGCUUCCAGCAUGAUCUC	21	1..21	21	1..21	vvi-miR167c	20/21	+	26	28	56	11	35	28	59	13
miR167__N4496	UGAAUCUGCCAGCAUGAUCUC	21	1..21	21	1..21	vvi-miR167c	20/21	+	30	38	52	8	40	38	55	9
miR167__N4497	UGAAUCUGCCAGCAUGAUCUCA	22	1..21	21	1..21	vvi-miR167c	20/21	+	15	35	50	15	20	35	53	17
miR172__N3222	GGAAUCUUGAUGAUGCUGCAU	21	1..21	21	1..21	bdi-miR172b	21/21	+	75	101	91	26	100	101	96	30
miR172__N3359	GUAGCAUCAUCAAGAUUCAC	20	1..20	21	1..20	mtr-miR172c*	20/20	+	5	4	2	50	7	4	2	58
miR172__N3360	GUAGCAUCAUCAAGAUUCACA	21	1..21	21	1..21	mtr-miR172c*	21/21	+	2	1	5	53	3	1	5	61
miR172__T3431	GGAGCAUCUUCAAGAUUCACA	21	1..21	21	1..21	aly-miR172c*	20/21	+	24	80	37	29	32	80	39	34
miR319__T5923	UUGGACUGAAGGGAGCUCCUC	21	1..20	21	2..21	vun-miR319b	20/20	+	12	74	20	23	16	74	21	27
miR319__T5922	UUGGACUGAAGGGAGCUCCCU	21	1..21	21	1..21	vun-miR319a	21/21	+	340	1096	745	180	455	1096	787	208
miR319__N1092	AUUGGACUGAAGGGAGCUCC	20	2..20	21	1..19	vun-miR319a	19/19	+	36	218	75	36	48	218	79	42
miR319__N2031	CAUUGGACUGAAGGGAGCUCC	21	3..21	21	1..19	vun-miR319a	19/19	+	42	274	123	50	56	274	130	58
miR319__N4958	UGGACUGAAGGGUGCUCCUCUA	22	1..18	21	2..19	bdi-miR319b	18/18	+	52	64	44	79	70	64	46	91
miR319__N5600	UUGGACUGAAGGGUGCUCCUC	21	1..19	21	1..19	bdi-miR319b	19/19	+	120	466	242	178	161	466	256	206
miR319__T0681	AGAGCUUUCUUCAGUCCACUC	21	1..21	21	1..21	aly-miR319b*	20/21	+	1	9	2	68	1	9	2	79
miR395__N2875	CUGAAGUGUUUGGGGGAACUC	21	1..21	21	1..21	vun-miR395	21/21	+	43	205	44	8	58	205	46	9
miR395__N2876	CUGAAGUGUUUGGGGGGACCC	21	1..19	21	1..19	aly-miR395h	19/19	+	7	60	7	0	9	60	7	0
miR396__N5453	UUCCACAUCUUUCUUGAACUG	21	1..21	21	1..21	ssl-miR396	20/21	+	34	61	34	17	45	61	36	20
miR396__T0348	AAUAAAGCUGUGGGAAGAUACA	22	1..17	21	5..21	gma-miR396i-3p	17/17	+	52	37	4	0	70	37	4	0
miR396__T1557	CAAUAAAGCUGUGGGAAGAUAC	22	1..18	21	4..21	gma-miR396i-3p	18/18	+	23	87	17	4	31	87	18	5
miR396__T5743	UUCAAUAAAGCUGUGGGAAGA	21	1..20	21	2..21	gma-miR396i-3p	20/20	+	35	61	10	29	47	61	11	34
miR398__N5238	UGUGUUCUCAGGUCACCCCUU	21	1..21	21	1..21	tcc-miR398b	21/21	+	11	341	828	246	15	341	875	284
miR398__N5665	UUGUGUUCUCAGGUCACCCCUU	22	2..22	21	1..21	tcc-miR398b	21/21	+	0	11	142	16	0	11	150	18
miR398__N5239	UGUGUUCUCAGGUCGCCCCUG	21	1..21	21	1..21	bdi-miR398c	21/21	+	544	1004	811	255	728	1004	857	295
miR403__N5369	UUAGAUUCACGCACAAACUCG	21	1..21	21	1..21	tcc-miR403b	21/21	+	51	56	80	9	68	56	85	10
miR408__N0445	ACAGGGACGAGGCAGAGCAUG	21	2..21	21	1..20	zma-miR408b*	20/20	+	434	41	14	197	581	41	15	228
miR408__N0446	ACAGGGACGAGGUAGAGCAUGU	22	2..21	21	1..20	zma-miR408b*	19/20	+	34	209	35	0	45	209	37	0
miR408__N0447	ACAGGGACGAGGUAGAGCAUU	21	2..20	21	1..19	zma-miR408b*	18/19	+	12	86	16	0	16	86	17	0
miR408__N0448	ACAGGGACGAGGUAGAGCAUUU	22	2..20	21	1..19	zma-miR408b*	18/19	+	13	85	14	0	17	85	15	0
miR408__N1771	CAGGGACGAGGCAGAGCAUGG	21	1..21	21	1..21	zma-miR408b*	21/21	+	55	5	3	144	74	5	3	166
miR408__N1772	CAGGGACGAGGUAGAGCAUGGU	22	1..21	21	1..21	zma-miR408b*	20/21	+	12	82	35	0	16	82	37	0
miR477__N0525	ACUCUCCCUCAAGAGCUUCUAG	22	2..21	20	1..20	aqc-miR477b	19/20	+	9	50	146	184	12	50	154	213
miR477__N3517	UAACUCUCCCUCAAGAGCUUCU	22	4..22	21	1..19	csi-miR477b	18/19	+	2	13	122	0	3	13	129	0
miR482__N4325	UCUUGCCUAUGCCUCCCAUUCC	22	1..22	22	1..22	csi-miR482a	21/22	+	583	2304	1663	928	780	2304	1757	1073
miR482__N4332	UCUUUCCCACACCUCCCAUUCC	22	3..19	21	2..18	csi-miR472	17/17	+	412	1737	1221	899	551	1737	1290	1039
miR482__N4333	UCUUUCCCACCCCUCCCAUUCC	22	1..22	22	1..22	csi-miR482b	21/22	+	7	64	58	60	9	64	61	69
miR482__N4334	UCUUUCCCAUUCCUCCCAUGCC	22	1..19	22	1..19	gra-miR482	18/19	+	1167	1130	1587	1229	1561	1130	1677	1421
miR482__N5735	UUUCCAAUUCCACCCAUACC	20	1..17	22	1..17	sly-miR482	17/17	+	45	55	110	39	60	55	116	45
miR482__N5736	UUUCCAAUUCCACCCAUACCU	21	1..17	22	1..17	sly-miR482	17/17	+	9	33	70	19	12	33	74	22
miR482__N5737	UUUCCAAUUCCACCCAUACCUC	22	1..17	22	1..17	sly-miR482	17/17	+	1252	3698	2692	2008	1675	3698	2845	2321
miR482__N5740	UUUCCCACACCUCCCAUUCCG	21	1..17	21	2..18	csi-miR472	17/17	+	33	233	140	34	44	233	148	39
miR535__N2701	CGUGCUCCCUCUCAUUGUCAU	21	2..20	21	19..1	csi-miR535	18/19	-	38	129	61	1	51	129	64	1
miR535__N4516	UGACAAUGAGAGAGAGCACGC	21	1..21	21	1..21	pab-miR535	20/21	+	19	13	239	14	25	13	253	16
miR535__N4543	UGACGAUGAGAGAGAGCAAGC	21	1..18	21	1..18	csi-miR535	17/18	+	220	42	34	34	294	42	36	39
miR535__N4544	UGACGAUGAGAGAGAGCACAC	21	1..21	21	1..21	csi-miR535	20/21	+	70	31	34	65	94	31	36	75
miR535__N4545	UGACGAUGAGAGAGAGCACGA	21	1..19	21	1..19	csi-miR535	18/19	+	65	17	15	86	87	17	16	99
miR535__N4546	UGACGAUGAGAGAGAGCACGU	21	1..19	21	1..19	csi-miR535	18/19	+	74	30	30	75	99	30	32	87
miR535__N4547	UGACGAUGAGAGAGAGCACUC	21	1..19	21	1..19	csi-miR535	18/19	+	75	30	21	39	100	30	22	45
miR535__N4548	UGACGAUGAGAGAGAGCAUGC	21	1..18	21	1..18	csi-miR535	17/18	+	53	15	20	32	71	15	21	37
miR827__N5367	UUAGAUGACCAUCAACAAACU	21	1..21	21	1..21	ath-miR827	21/21	+	3	171	112	10	4	171	118	12
miR827__T5674	UUAGAUGACCAUCAACGAACA	21	1..19	21	1..19	ptc-miR827	19/19	+	148	139	62	0	198	139	66	0
miR828__T4906	UGAGAUACUCAUUUGAGCAAG	21	5..21	22	18..2	ssl-miR828	17/17	-	27	45	68	12	36	45	72	14
miR845__T0533	ACCUGGCUCUGAUACCAAUUG	21	4..21	21	1..18	vvi-miR845e	18/18	+	63	387	60	819	84	387	63	947
miR845__T0534	ACCUGGCUCUGAUACCAAUUGU	22	4..21	21	1..18	vvi-miR845e	18/18	+	18	31	6	100	24	31	6	116
miR858__N5482	UUCGUUGUCUGUUCGACCUGA	21	1..19	21	1..19	ath-miR858b	19/19	+	29	39	18	195	39	39	19	225
miR858__N5483	UUCGUUGUCUGUUCGACCUUG	21	1..21	21	1..21	ath-miR858b	21/21	+	26	68	16	37	35	68	17	43
miR858__T3013	CUCGUUGUCUGUUCGACCUUG	21	2..21	21	2..21	ath-miR858b	20/20	+	113	676	147	156	151	676	155	180
miR894__N2736	CGUUUCACGUCAGGUUCACCA	21	1..20	20	1..20	ppt-miR894	19/20	+	369	325	696	207	494	325	736	239
miR894__N2737	CGUUUCACGUCGGGUUCACCA	21	1..20	20	1..20	ppt-miR894	20/20	+	229	321	477	256	306	321	504	296
miR894__N3433	GUUUCACGUCGGGUUCACCA	20	1..19	20	2..20	ppt-miR894	19/19	+	329	308	663	174	440	308	701	201
miR894__N4204	UCGUUUCACGUCAGGUUCACCA	22	2..21	20	1..20	ppt-miR894	19/20	+	30	54	133	62	40	54	141	72
miR894__N4205	UCGUUUCACGUCGGGUUCACCA	22	2..21	20	1..20	ppt-miR894	20/20	+	29	57	93	74	39	57	98	86
miR2109__N4837	UGCGAGUGUCUUCGCCUCUGA	21	1..21	21	1..21	gso-miR2109	21/21	+	3531	7614	2556	16904	4725	7614	2701	19542
miR2109__N4838	UGCGAGUGUCUUCGCCUCUGU	21	1..20	21	1..20	gso-miR2109	20/20	+	6	19	4	63	8	19	4	73
miR2275__T6018	UUUAAUUUCCUCCAAUAUCUCA	22	6..22	22	6..22	zma-miR2275a-3p	17/17	+	43	55	109	5	58	55	115	6
miR2911__N2136	CCGGGGGACGGACUGGGAAC	20	1..18	20	3..20	peu-miR2911	17/18	+	17	170	43	112	23	170	45	129
miR2911__N2137	CCGGGGGACGGACUGGGAACG	21	1..18	20	3..20	peu-miR2911	17/18	+	17	62	20	36	23	62	21	42
miR2911__N2138	CCGGGGGACGGACUGGGAACGC	22	1..18	20	3..20	peu-miR2911	17/18	+	22	162	44	137	29	162	46	158
miR2911__N3178	GCCGGCCGGGGGACGGACUGGG	22	4..22	20	1..19	peu-miR2911	18/19	+	69	104	85	89	92	104	90	103
miR4414__N0702	AGCUGCUGACUCGUUGGUUCA	21	1..21	21	1..21	mtr-miR4414a	21/21	+	10	46	56	28	13	46	59	32
miR4414__N0971	AUCCAACGAUGCAGGAGCCGA	21	1..18	21	1..18	mtr-miR4414a*	17/18	+	8	204	25	30	11	204	26	35

## Sheet: Major miRNA
Additional file 2. rose miRNAs (major)
name	miseq	# in strawberry genome	V	M	S	H
miR156	UGACAGAAGAGAGUGAGCUC	1	1393	1861	2755	3616
miR156	UGACAGAAGAGAGUGAGCAC	6	856	615	552	312
miR156	UGACAGAAGAUAGAGAGCAC	1	240	169	542	29
miR157	UUGACAGAAGAUAGAGAGCAC	2	1295	1309	2886	1332
miR159	UUUGGAUUGAAGGGAGCUCUA	1	327436	271208	264412	187579
miR159	AUUGGAUUGAAGGGAGCUCUC	1	23	55	51	114
miR160	UGCCUGGCUCCCUGUAUGCCA	2	682	739	1739	783
miR162	UCGAUAAACCUCUGCAUCCAG	1	249	612	410	325
miR164	UGGAGAAGCAGGGCACGUGCA	2	1618	1166	753	735
miR164	UGGAGAAGCAGGGCACAUGCU	1	182	55	107	347
miR166	UCGGACCAGGCUUCAUUCCCC	4	2188	9273	5425	4147
miR166*	GGAAUGUUGUCUGGCUCGAGG	0	3906	1902	1196	1543
miR167	UGAAGCUGCCAGCAUGAUCUA	3	2659	2312	5333	3431
miR167	UGAAGCUGCCAGCAUGAUCUC	1	19155	21149	28997	17491
miR168	UCGCUUGGUGCAGGUCGGGAA	1	40	145	33	98
miR169	UGAGCCAGGAAUGACUUGCCGGC	1	29	176	719	585
miR171	UGAUUGAGCCGUGCCAAUAUC	4	7330	11255	3498	3112
miR172	AGAAUCUUGAUGAUGCUGCAU	3	147	403	246	118
miR172	GGAAUCUUGAUGAUGCUGCAG	1	2590	1369	1728	720
miR319	UUGGACUGAAGGGAGCUCCC	1	392	1117	630	518
miR319	UUGGACUGAAGGGUGCUCCUC	0	161	466	256	206
miR390	AAGCUCAGGAGGGAUAGCGCC	2	66	222	36	406
miR393	UCCAAAGGGAUCGCAUUGAUCC	1	9	14	18	49
miR394	UUGGCAUUCUGUCCACCUCC	1	227	2251	732	310
miR395	CUGAAGUGUUUGGGGGAACUC	0	58	205	46	9
miR396	UUCCACAGCUUUCUUGAACUG	3	10509	20749	9975	6184
miR396	UUCCACAGCUUUCUUGAACUU	1	6309	13690	7655	2520
miR397	UCAUUGAGUGCAGCGUUGAUG	1	64	419	43	23
miR398	CGUGUUCUCAGGUCGCCCCUG	2	626	1970	1000	182
miR398	UGUGUUCUCAGGUCACCCCUU	0	15	341	875	284
miR398	UGUGUUCUCAGGUCGCCCCUG	0	728	1004	857	295
miR399	UGCCAAAGGAGAAUUGCCCUG	1	52	11	20	0
miR399	AGCCAAAGGAGAAUUGCCCUG	1	75	22	10	1
miR399	UGCCAAAGGAGAUUUGCUCGG	1	285	7	4	0
miR399	UGCCAAAGGAGAGUUGCCCUG	1	114	35	11	21
miR403	UUAGAUUCACGCACAAACUCG	0	68	56	85	10
miR408	AUGCACUGCCUCUUCCCUGGC	1	83	111	175	42
miR408*	ACAGGGACGAGGUAGAGCAUG	1	3464	16130	2710	0
miR477	ACUCUCCCUCAAGGGCUUCUC	1	0	6	8	82
miR477	ACUCUCCCUCAAGGGCUUCUAG	2	64	17	32	112
miR477	ACUCUCCCUCAAGAGCUUCUAG	1	12	50	154	213
miR482	UCUUUCCUAUUCCUCCCAUCCC	1	2150	5734	4173	6112
miR482	UCUUGCCUAUGCCUCCCAUUCC	0	780	2304	1757	1073
miR482	UCUUUCCCACACCUCCCAUUCC	0	551	1737	1290	1039
miR482	UCUUUCCCACCCCUCCCAUUCC	0	9	64	61	69
miR482	UCUUUCCCAUUCCUCCCAUGCC	0	1561	1130	1677	1421
miR482	UUUCCAAUUCCACCCAUACCUC	0	1675	3698	2845	2321
miR530	UGCAUUUGCACCUGCACCUCU	1	231	205	88	237
miR535	UGACGAUGAGAGAGAGCACGC	2	67950	30364	24750	51647
miR827	UUAGAUGACCAUCAACAAACA	1	29	847	468	43
miR827	UUAGAUGACCAUCAACAAACU	0	4	171	118	12
miR827	UUAGAUGACCAUCAACGAACA	9	198	139	66	0
miR828*	AGAUACUCAUUUGAGCAAGCAA	1	154	110	184	58
miR845	ACCUGGCUCUGAUACCAAUUG	0	84	387	63	947
miR858	UUCGUUGUCUGUUCGACCUGA	0	39	39	19	225
miR858	UUCGUUGUCUGUUCGACCUUG	0	35	68	17	43
miR858	CUCGUUGUCUGUUCGACCUUG	0	151	676	155	180
miR894	CGUUUCACGUCAGGUUCACCA	0	494	325	736	239
miR894	CGUUUCACGUCGGGUUCACCA	0	306	321	504	296
miR2109	UGCGAGUGUCUUCGCCUCUGA	0	4725	7614	2701	19542
miR2111	UAAUCUGCAUCCUGAGGUUUA	3	27	13	16	150
miR2275	UUUAGUUUUCUCCAAUAUCUCA	1	0	24	67	1
miR2275	UUUAAUUUCCUCCAAUAUCUCA	0	58	55	115	6
miR2911	GCCGGCCGGGGGACGGACUGGG	0	92	104	90	103
miR4414	AGCUGCUGACUCGUUGGUUCA	0	13	46	59	32
37		77
ng1	UUUAAUUUCUUCCAAUAUCUCA	1	0	53	92	0
ng1	UUUAAUUUCCUCCAAUAUCUUA	2	11	46	94	0
ng1	UUUAGUUUCCUCCAAUAUCUUA	2	13	34	39	0
ng2	UCAAAUAAUUCAACCACCUUA	1	0	0	0	291
ng3	UCUAAGAAACAUUCCUUGAUG	1	186	391	155	77
ng4-5p	UGUAUGUUCGUCUCCAACUCU	1	2913	5917	4112	5017
ng4-3p.2	UGAACAUACAGCAGCAAGUGC	1	1631	2201	1076	807
ng5	UGGGAUUUGGCGAAUUGUGGU	1	1818	1109	1067	4434
ng6	CUAGUCAUUGGUCAUAGCAUC	4	1085	500	255	1003
ng7	ACAAGUCGUCCUUGGUUCACC	1	0	0	0	73
ng8	ACCUAGCUCUGAUACCAUGUG	1	2202	3661	5619	3
ng9	CAAAUUGGUGAUCGUUAAGGC	1	91	44	48	253
ng11	AGUGGAGUUCUGGGAAAGAAG	1	3605	1026	799	1045
ng12	UGGACCGAAGAUGAUACAAAG	1	56	10	0	0
ng13	CUGAACGGUUAAGAUGUAAAA	1	98	131	14	3
ng14	UCAAUUUGGCUGAAAAUUUGC	1	86	27	15	32
ng15	UAGGACUUAAAAACUGAACGGU	1	7	43	36	23
ng16	UGAAAGUGGCCAAAAUUCAUCC	1	504	404	571	28
ng17	UUUUUGAUGGCUGGAAUCCAGU	2	0	46	0	0
16		25
