# Supplementary material for: Small RNA and transcriptome deep sequencing proffers insight into floral gene regulation in Rosa cultivars
Source: BMC Genomics. 2012 Nov 21;13:657. doi: 10.1186/1471-2164-13-657 (PMC3527192; doi:10.1186/1471-2164-13-657)
Supplement: Additional file 3 — The miRNA lists conserved in Rosaceae families. miRNA libraries for strawberry, peach, apples were downloaded from GEO database and re-analyzed. [file 1471-2164-13-657-S3.xlsx]

## Sheet: Sheet1
Additional file 3. Gene-specific primers used for target validation using 5' RACE
miRNA	Sequence (5'-3')	Reads (H)	Reads (M)	Reads (S)	Reads (V)	Target (UniGene)	PS*	Range	Annotation	Validated Targets	Touchdown PCR reverse primer (5'-3)	Nested PCR reverse primer (5'-3)
miR156a	UGACAGAAGAGAGUGAGCUC	3616	1861	2755	1393	H_CL12502Contig1	2	323..342	squamosa promoter-binding-like protein 6-like	○	GAGCAATAGGAATTCCTGAAGAATGGCT	TGAAGAATGGCTTGTAGAGTTCTGTGA
						M_CL3280Contig1	2	285..304	SQUAMOSA promoter binding protein-like protein	○	CTTGGGTGTTTATGAAGGCATTTGTCC	TTGTCCCAACACCGCGGTTTCTAG
						V_CL1436Contig1	2	488..507	SQUAMOSA promoter binding protein-like protein		CATTTCCCTTGAAACCCCATGATG	CATGATGTGGTTGGAAATGGATTGAT
miR157	UUGACAGAAGAUAGAGAGCAC	1332	1309	2886	1295	S_FJZMSUQ02I0U8Q	2	148..168	squamosa promoter-binding-like protein 12-like	○	TGATAACTGTGATTGGTATTATCAAGTGA	TATCAAGTGAAACAGGTTTTGCCTCGCAT
miR159	UUUGGAUUGAAGGGAGCUCUA	187579	271208	264412	327436	M_FJZMSUQ02JDPLW	2.5	81..100	R2R3-MYB transcription factor	○	ATCAATTGATTCAAGTAAGGGTGGAGGAGG	GTGGAGGAGGAGAAGTGCTCCAGCTAC
						V_F1XUE2F01EH5K8	3.5	145..165	R2R3-MYB transcription factor	○	TCAATTGATTCAAGTAAGGGTGGAGGA	AAGTAAGGGTGGAGGAGGAGAAGTGC
miR160	UGCCUGGCUCCCUGUAUGCCA	783	739	1739	682	M_FJZMSUQ02HS2DI	0.5	135..155	putative auxin response factor ARF16		CCGGAAATAGACCTGATTGCAGTTTATTGA	TGAGGTGGATATCTGATAAGGATAGACCGT
						S_FJZMSUQ02JJQL0	0.5	123..143	putative auxin response factor ARF16	○	AGCCGGAAATAGACCTGATTGCAGTTTAT	ATTGCAGTTTATTGAGGTGGATATCTGAT
miR164b	UGGAGAAGCAGGGCACGUGCA	735	1166	753	1618	V_CL3217Contig1	2.5	130..150	NAC domain-containing protein 21/22, putative		AATTCTGATACGTGACTCGTGGGAAAG	TGGGAAAGCGTTGTTGTTTGAAGG
						H_F1XUE2F01CXKY2	2.5	189..209	NAC domain protein	○	CTGTCGATAATGTCATCCTGGGTTTTCT	CATCCTGGGTTTTCTGATCCTCCATTGC
miR172	GGAAUCUUGAUGAUGCUGCAG	720	1369	1728	2590	H_CL8041Contig1	1	206..226	AP2 domain class transcription factor		GAACCCGTTATTTTTCTGCAGCCAGCCA	CAGCCAGCCATTTTGTGAAGGTGGTAT
						V_CL10861Contig1	1	332..352	APETALA2 protein		AGAGTGGAACCCGTTATTTTTCTGCA	CGTTATTTTTCTGCAGCCAGCAATT
						S_CL1813Contig1	1	96..116	Transcription factor APETALA2	○	TGGTCCAAATATCGATCTCAACTGCGCCT	AACTGCGCCTAGCGAGAGTGGAACCCAT
miR394	UUGGCAUUCUGUCCACCUCC	310	2251	732	227	H_F1XUE2F01DV50Z	1	79..98	F-box family protein	○	AGCCTTTGTTACCCAGGCAAGTCATCCT	TCATCCTAACGTGCTTGCCGTAAAACT
						M_CL9289Contig1	1	27..46	F-box family protein		GACCTCAAGGACAACATGAGTAAGCCTTTG	GCCTTTGTTACCCAGGCAAGTCATCCT
*PS: Penalty Score
*○: Validated Targets
