# Supplementary material for: Small RNA and transcriptome deep sequencing proffers insight into floral gene regulation in Rosa cultivars
Source: BMC Genomics. 2012 Nov 21;13:657. doi: 10.1186/1471-2164-13-657 (PMC3527192; doi:10.1186/1471-2164-13-657)
Supplement: Additional file 6 — Gene list involved in Carotenoid pathway. [file 1471-2164-13-657-S6.xlsx]

## Sheet: Vital
Additional file 5. trnascripts involved in carotenoid pathway
UniGene ID	Annotation	KO	EC
V_CL4119Contig1	Amine oxidase	K00514	1.14.99.30
V_CL4419Contig1	ZDS (ZETA-CAROTENE DESATURASE); carotene 7,8-desaturase	K00514	1.14.99.30
V_CL10103Contig1	Zeta-carotene desaturase, chloroplast precursor, putative	K00514	1.14.99.30
V_CL4433Contig1	Zeta-carotene desaturase, chloroplast precursor, putative	K00514	1.14.99.30
V_F09TDQC01EDEQA	ZDS (ZETA-CAROTENE DESATURASE); carotene 7,8-desaturase	K00514	1.14.99.30
V_CL10857Contig1	phytoene synthase (PSY) / geranylgeranyl-diphosphate geranylgeranyl transferase	K02291	2.5.1.32
V_CL2705Contig1	phytoene synthase (PSY) / geranylgeranyl-diphosphate geranylgeranyl transferase	K02291	2.5.1.32
V_CL2705Contig2	phytoene synthase (PSY) / geranylgeranyl-diphosphate geranylgeranyl transferase	K02291	2.5.1.32
V_CL11861Contig1	phytoene synthase (PSY) / geranylgeranyl-diphosphate geranylgeranyl transferase	K02291	2.5.1.32
V_F09TDQC01BSO99	Amine oxidase	K02293	1.14.99.-
V_CL12623Contig1	BETA-OHASE 1 (BETA-HYDROXYLASE 1); carotene beta-ring hydroxylase	K02294	1.14.13.-
V_F1XUE2F01CBDJH	BETA-OHASE 1 (BETA-HYDROXYLASE 1); carotene beta-ring hydroxylase	K02294	1.14.13.-
V_F09TDQC01D05DA	LYC (LYCOPENE CYCLASE); lycopene beta cyclase	K06443	1.14.-.-
V_CL11338Contig1	carotenoid isomerase	K09835	5.-.-.-
V_F1XUE2F01C5SLZ	zeaxanthin epoxidase	K09838	1.14.13.90
V_CL8460Contig1	9-cis-epoxycarotenoid dioxygenase, putative	K09840	1.13.11.51
V_CL6129Contig1	NCED9 (NINE-CIS-EPOXYCAROTENOID DIOXYGENASE 9); 9-cis-epoxycarotenoid dioxygenase	K09840	1.13.11.51
V_F1XUE2F01DC8PY	NCED9 (NINE-CIS-EPOXYCAROTENOID DIOXYGENASE 9); 9-cis-epoxycarotenoid dioxygenase	K09840	1.13.11.51
V_CL6046Contig1	CPD (CONSTITUTIVE PHOTOMORPHOGENIC DWARF); electron carrier/ heme binding / iron ion binding / monooxygenase/ oxygen binding	K09843	1.14.13.93
V_F1XUE2F01D3R22	cytochrome P450, putative	K09843	1.14.13.93
V_F1XUE2F01DU8WP	CYP707A2; (+)-abscisic acid 8'-hydroxylase/ oxygen binding	K09843	1.14.13.93
V_CL11492Contig1	cytochrome P450	K09843	1.14.13.93
V_CL11569Contig1	cytochrome P450	K09843	1.14.13.93
V_CL10716Contig1	CPD (CONSTITUTIVE PHOTOMORPHOGENIC DWARF); electron carrier/ heme binding / iron ion binding / monooxygenase/ oxygen binding	K09843	1.14.13.93
V_CL5981Contig1	cytochrome P450, putative	K09843	1.14.13.93
V_F1XUE2F01B8IVK	CYP707A2; (+)-abscisic acid 8'-hydroxylase/ oxygen binding	K09843	1.14.13.93
V_CL2603Contig1	CPD (CONSTITUTIVE PHOTOMORPHOGENIC DWARF); electron carrier/ heme binding / iron ion binding / monooxygenase/ oxygen binding	K09843	1.14.13.93
V_CL2236Contig1	cytochrome P450, putative	K09843	1.14.13.93

## Sheet: Maroussia
Additional file 5. trnascripts involved in carotenoid pathway
UniGene ID	Annotation	KO	EC
M_FJZMSUQ02FG84F	Zeta-carotene desaturase, chloroplast precursor, putative	K00514	1.14.99.30
M_FJZMSUQ02IMXFA	BETA-OHASE 1 (BETA-HYDROXYLASE 1); carotene beta-ring hydroxylase	K02294	1.14.13.-
M_FJZMSUQ02JACIA	Capsanthin/capsorubin synthase, chloroplast precursor, putative	K06443	1.14.-.-
M_FJZMSUQ02GNI99	Lycopene beta cyclase, chloroplast precursor, putative	K06443	1.14.-.-
M_FJZMSUQ02F4F6S	LYC (LYCOPENE CYCLASE); lycopene beta cyclase	K06444	1.14.-.-
M_FJZMSUQ02JLLL3	NCED9 (NINE-CIS-EPOXYCAROTENOID DIOXYGENASE 9); 9-cis-epoxycarotenoid dioxygenase	K09840	1.13.11.51
M_FJZMSUQ02IYKJJ	9-cis-epoxycarotenoid dioxygenase, putative	K09840	1.13.11.51
M_FJZMSUQ02I4JQO	NCED9 (NINE-CIS-EPOXYCAROTENOID DIOXYGENASE 9); 9-cis-epoxycarotenoid dioxygenase	K09840	1.13.11.51
M_FJZMSUQ02HXND8	NCED9 (NINE-CIS-EPOXYCAROTENOID DIOXYGENASE 9); 9-cis-epoxycarotenoid dioxygenase	K09840	1.13.11.51
M_FJZMSUQ02HBXKN	NCED9 (NINE-CIS-EPOXYCAROTENOID DIOXYGENASE 9); 9-cis-epoxycarotenoid dioxygenase	K09840	1.13.11.51
M_FJZMSUQ02HC19T	NCED9 (NINE-CIS-EPOXYCAROTENOID DIOXYGENASE 9); 9-cis-epoxycarotenoid dioxygenase	K09840	1.13.11.51
M_FJZMSUQ02GLZSQ	short chain alcohol dehydrogenase, putative	K09841	1.1.1.288
M_FJZMSUQ02IW1NU	AAO3 (Abscisic ALDEHYDE OXIDASE 3); abscisic aldehyde oxidase/ aldehyde oxidase/ indole-3-acetaldehyde oxidase	K09842	1.2.3.14
M_FJZMSUQ02HT34C	CYP707A1; (+)-abscisic acid 8'-hydroxylase/ oxygen binding	K09843	1.14.13.93
M_FJZMSUQ02F1QZY	CYP722A1; electron carrier/ heme binding / iron ion binding / monooxygenase/ oxygen binding	K09843	1.14.13.93

## Sheet: Sympathy
Additional file 5. trnascripts involved in carotenoid pathway
UniGene ID	Annotation	KO	EC
S_CL1030Contig1	Amine oxidase	K00514	1.14.99.30
S_CL2408Contig1	Amine oxidase	K00514	1.14.99.30
S_CL5683Contig1	ZDS (ZETA-CAROTENE DESATURASE); carotene 7,8-desaturase	K00514	1.14.99.30
S_FJZMSUQ02J1WFQ	ZDS (ZETA-CAROTENE DESATURASE); carotene 7,8-desaturase	K00514	1.14.99.30
S_CL7973Contig1	phytoene synthase (PSY) / geranylgeranyl-diphosphate geranylgeranyl transferase	K02291	2.5.1.32
S_FJZMSUQ02I5XO3	phytoene synthase (PSY) / geranylgeranyl-diphosphate geranylgeranyl transferase	K02291	2.5.1.32
S_CL2118Contig1	phytoene synthase (PSY) / geranylgeranyl-diphosphate geranylgeranyl transferase	K02291	2.5.1.32
S_CL2200Contig1	phytoene synthase (PSY) / geranylgeranyl-diphosphate geranylgeranyl transferase	K02291	2.5.1.32
S_FJZMSUQ02JKU0T	PDS3 (PHYTOENE DESATURASE 3); phytoene dehydrogenase	K02293	1.14.99.-
S_FJZMSUQ02I5DO2	PDS3 (PHYTOENE DESATURASE 3); phytoene dehydrogenase	K02293	1.14.99.-
S_FJZMSUQ02JZC2G	PDS3 (PHYTOENE DESATURASE 3); phytoene dehydrogenase	K02293	1.14.99.-
S_FJZMSUQ02JQKP0	PDS3 (PHYTOENE DESATURASE 3); phytoene dehydrogenase	K02293	1.14.99.-
S_CL4889Contig1	BETA-OHASE 1 (BETA-HYDROXYLASE 1); carotene beta-ring hydroxylase	K02294	1.14.13.-
S_CL9976Contig1	beta-carotene hydroxylase	K02294	1.14.13.-
S_FJZMSUQ02GGSM3	LYC (LYCOPENE CYCLASE); lycopene beta cyclase	K06443	1.14.-.-
S_FJZMSUQ02GCJL1	LYC (LYCOPENE CYCLASE); lycopene beta cyclase	K06443	1.14.-.-
S_FJZMSUQ02I6BMZ	carotenoid isomerase	K09835	5.-.-.-
S_CL9954Contig1	zeaxanthin epoxidase, putative	K09838	1.14.13.90
S_CL5044Contig1	zeaxanthin epoxidase	K09838	1.14.13.90
S_CL6149Contig1	violaxanthin de-epoxidase, chloroplast precursor	K09839	1.10.99.3
S_FJZMSUQ02HEU6Z	NCED5 (NINE-CIS-EPOXYCAROTENOID DIOXYGENASE 5); 9-cis-epoxycarotenoid dioxygenase	K09840	1.13.11.51
S_CL5664Contig1	NCED9 (NINE-CIS-EPOXYCAROTENOID DIOXYGENASE 9); 9-cis-epoxycarotenoid dioxygenase	K09840	1.13.11.51
S_CL2593Contig1	Carotenoid dioxygenase plastidic fusion protein, putative	K09840	1.13.11.51
S_CL2770Contig1	Carotenoid dioxygenase plastidic fusion protein, putative	K09840	1.13.11.51
S_FJZMSUQ02J1P8X	ABA2 (ABA DEFICIENT 2); alcohol dehydrogenase/ oxidoreductase/ xanthoxin dehydrogenase	K09841	1.1.1.288
S_FJZMSUQ02HPJP5	AAO3 (Abscisic ALDEHYDE OXIDASE 3); abscisic aldehyde oxidase/ aldehyde oxidase/ indole-3-acetaldehyde oxidase	K09842	1.2.3.14
S_FJZMSUQ02IKVI9	CYP707A1; (+)-abscisic acid 8'-hydroxylase/ oxygen binding	K09843	1.14.13.93
S_FJZMSUQ02I07K7	CYP707A1; (+)-abscisic acid 8'-hydroxylase/ oxygen binding	K09843	1.14.13.93
S_FJZMSUQ02HBX1V	CYP707A4; (+)-abscisic acid 8'-hydroxylase/ oxygen binding	K09843	1.14.13.93
S_FJZMSUQ02H68AI	CYP707A1; (+)-abscisic acid 8'-hydroxylase/ oxygen binding	K09843	1.14.13.93
S_FJZMSUQ02GA2ZM	CYP707A4; (+)-abscisic acid 8'-hydroxylase/ oxygen binding	K09843	1.14.13.93

## Sheet: Rosa rugosa Thunb
Additional file 5. trnascripts involved in carotenoid pathway
UniGene ID	Annotation	KO	EC
H_F09TDQC01CE4TO	zeta-carotene desaturase	K00514	1.14.99.30
H_CL214Contig1	Amine oxidase	K00514	1.14.99.30
H_CL5515Contig1	ZDS (ZETA-CAROTENE DESATURASE); carotene 7,8-desaturase	K00514	1.14.99.30
H_CL7456Contig1	phytoene synthase (PSY) / geranylgeranyl-diphosphate geranylgeranyl transferase	K02291	2.5.1.32
H_F1XUE2F01EDEZJ	phytoene synthase	K02291	2.5.1.32
H_CL2461Contig1	phytoene synthase (PSY) / geranylgeranyl-diphosphate geranylgeranyl transferase	K02291	2.5.1.32
H_CL1173Contig1	phytoene synthase (PSY) / geranylgeranyl-diphosphate geranylgeranyl transferase	K02291	2.5.1.32
H_F09TDQC01CTCVW	phytoene synthase	K02291	2.5.1.32
H_F1XUE2F01BCI6U	PDS3 (PHYTOENE DESATURASE 3); phytoene dehydrogenase	K02293	1.14.99.-
H_F09TDQC01COZPI	phytoene desaturase	K02293	1.14.99.-
H_CL4175Contig1	BETA-OHASE 1 (BETA-HYDROXYLASE 1); carotene beta-ring hydroxylase	K02294	1.14.13.-
H_F09TDQC01EV4UC	LYC (LYCOPENE CYCLASE); lycopene beta cyclase	K06443	1.14.-.-
H_F1XUE2F01EFXDB	LUT2 (LUTEIN DEFICIENT 2); lycopene epsilon cyclase	K06443	1.14.-.-
H_F1XUE2F01BPNV7	Lycopene epsilon cyclase, chloroplast precursor, putative	K06444	1.14.-.-
H_F1XUE2F01CGXKR	LUT2 (LUTEIN DEFICIENT 2); lycopene epsilon cyclase	K06444	1.14.-.-
H_F1XUE2F01AW4PN	carotenoid isomerase	K09835	5.-.-.-
H_F09TDQC01C5PRK	carotenoid isomerase	K09835	5.-.-.-
H_F1XUE2F01DEAW2	NCED9 (NINE-CIS-EPOXYCAROTENOID DIOXYGENASE 9); 9-cis-epoxycarotenoid dioxygenase	K09840	1.13.11.51
H_F1XUE2F01CWW6V	NCED9 (NINE-CIS-EPOXYCAROTENOID DIOXYGENASE 9); 9-cis-epoxycarotenoid dioxygenase	K09840	1.13.11.51
H_CL12679Contig1	9-cis-epoxycarotenoid dioxygenase, putative	K09840	1.13.11.51
H_CL11222Contig1	NCED9 (NINE-CIS-EPOXYCAROTENOID DIOXYGENASE 9); 9-cis-epoxycarotenoid dioxygenase	K09840	1.13.11.51
H_CL4088Contig1	short chain alcohol dehydrogenase, putative	K09841	1.1.1.288
H_CL13778Contig1	AAO3 (Abscisic ALDEHYDE OXIDASE 3); abscisic aldehyde oxidase/ aldehyde oxidase/ indole-3-acetaldehyde oxidase	K09842	1.2.3.14
H_F09TDQC01EW47H	cytochrome P450, putative	K09843	1.14.13.93
H_CL10216Contig1	CYP707A2; (+)-abscisic acid 8'-hydroxylase/ oxygen binding	K09843	1.14.13.93
H_CL11974Contig1	cytochrome P450, putative	K09843	1.14.13.93
H_F09TDQC01EFB4Y	CYP707A2; (+)-abscisic acid 8'-hydroxylase/ oxygen binding	K09843	1.14.13.93
H_F1XUE2F01BV8LS	CYP707A4	K09843	1.14.13.93

## Sheet: apple
Additional file 5. trnascripts involved in carotenoid pathway
UniGene ID	Annotation	KO	EC
MDP0000255025	zeta-carotene desaturase	K00514	1.14.99.30
MDP0000308095	zeta-carotene desaturase	K00514	1.14.99.30
MDP0000178953	PHYTOENE SYNTHASE	K02291	2.5.1.32
MDP0000288336	PHYTOENE SYNTHASE	K02291	2.5.1.32
MDP0000261447	PHYTOENE SYNTHASE	K02291	2.5.1.32
MDP0000251025	PHYTOENE SYNTHASE	K02291	2.5.1.32
MDP0000237124	PHYTOENE SYNTHASE	K02291	2.5.1.32
MDP0000197515	PHYTOENE SYNTHASE	K02291	2.5.1.32
MDP0000478884	PHYTOENE SYNTHASE	K02291	2.5.1.32
MDP0000177623	PHYTOENE SYNTHASE	K02291	2.5.1.32
MDP0000151924	PHYTOENE SYNTHASE	K02291	2.5.1.32
MDP0000272976	PHYTOENE SYNTHASE	K02291	2.5.1.32
MDP0000321586	PHYTOENE SYNTHASE	K02291	2.5.1.32
MDP0000241703	phytoene desaturase 3	K02293	1.14.99.-
MDP0000148978	phytoene desaturase 3	K02293	1.14.99.-
MDP0000235597	BETA-OHASE 1 (BETA-HYDROXYLASE 1); carotene beta-ring hydroxylase	K02294	1.14.13.-
MDP0000225539	beta-hydroxylase 1	K02294	1.14.13.-
MDP0000584979	beta-hydroxylase 1	K02294	1.14.13.-
MDP0000477371	BETA-OHASE 1 (BETA-HYDROXYLASE 1); carotene beta-ring hydroxylase	K02294	1.14.13.-
MDP0000294168	BETA-OHASE 1 (BETA-HYDROXYLASE 1); carotene beta-ring hydroxylase	K02294	1.14.13.-
MDP0000258205	lycopene cyclase	K06443	1.14.-.-
MDP0000194622	lycopene cyclase	K06443	1.14.-.-
MDP0000596090	LYC (LYCOPENE CYCLASE); lycopene beta cyclase	K06443	1.14.-.-
MDP0000742489	LYC (LYCOPENE CYCLASE); lycopene beta cyclase	K06443	1.14.-.-
MDP0000145663	lycopene cyclase	K06443	1.14.-.-
MDP0000297466	Lycopene beta/epsilon cyclase protein	K06444	1.14.-.-
MDP0000158790	LUT2 (LUTEIN DEFICIENT 2); lycopene epsilon cyclase	K06444	1.14.-.-
MDP0000321788	carotenoid isomerase	K09835	5.-.-.-
MDP0000136191	carotenoid isomerase	K09835	5.-.-.-
MDP0000322449	carotenoid isomerase	K09835	5.-.-.-
MDP0000180064	carotenoid isomerase	K09835	5.-.-.-
MDP0000200864	carotenoid isomerase	K09835	5.-.-.-
MDP0000182702	carotenoid isomerase	K09835	5.-.-.-
MDP0000253705	Cytochrome P450 superfamily protein	K09837
MDP0000189613	zeaxanthin epoxidase (ZEP) (ABA1)	K09838	1.14.13.90
MDP0000908338	non-photochemical quenching 1	K09839	1.10.99.3
MDP0000774054	non-photochemical quenching 1	K09839	1.10.99.3
MDP0000596320	non-photochemical quenching 1	K09839	1.10.99.3
MDP0000191929	non-photochemical quenching 1	K09839	1.10.99.3
MDP0000459412	non-photochemical quenching 1	K09839	1.10.99.3
MDP0000246006	nine-cis-epoxycarotenoid dioxygenase 3	K09840	1.13.11.51
MDP0000228070	nine-cis-epoxycarotenoid dioxygenase 3	K09840	1.13.11.51
MDP0000122847	nine-cis-epoxycarotenoid dioxygenase 3	K09840	1.13.11.51
MDP0000333494	nine-cis-epoxycarotenoid dioxygenase 9	K09840	1.13.11.51
MDP0000580629	nine-cis-epoxycarotenoid dioxygenase 3	K09840	1.13.11.51
MDP0000386460	nine-cis-epoxycarotenoid dioxygenase 3	K09840	1.13.11.51
MDP0000813805	nine-cis-epoxycarotenoid dioxygenase 3	K09840	1.13.11.51
MDP0000929213	nine-cis-epoxycarotenoid dioxygenase 3	K09840	1.13.11.51
MDP0000222759	NAD(P)-binding Rossmann-fold superfamily protein	K09841	1.1.1.288
MDP0000214250	NAD(P)-binding Rossmann-fold superfamily protein	K09841	1.1.1.288
MDP0000672178	ABA2 (ABA DEFICIENT 2); alcohol dehydrogenase/ oxidoreductase/ xanthoxin dehydrogenase	K09841	1.1.1.288
MDP0000399796	NAD(P)-binding Rossmann-fold superfamily protein	K09841	1.1.1.288
MDP0000290497	NAD(P)-binding Rossmann-fold superfamily protein	K09841	1.1.1.288
MDP0000521492	NAD(P)-binding Rossmann-fold superfamily protein	K09841	1.1.1.288
MDP0000192034	cytochrome P450, family 707, subfamily A, polypeptide 4	K09843	1.14.13.93
MDP0000123291	cytochrome P450, family 707, subfamily A, polypeptide 4	K09843	1.14.13.93
MDP0000326412	cytochrome P450, family 707, subfamily A, polypeptide 2	K09843	1.14.13.93
MDP0000668705	cytochrome P450, family 707, subfamily A, polypeptide 4	K09843	1.14.13.93
MDP0000276663	cytochrome P450, family 707, subfamily A, polypeptide 4	K09843	1.14.13.93
MDP0000291544	cytochrome P450, family 707, subfamily A, polypeptide 1	K09843	1.14.13.93
MDP0000297584	cytochrome P450, family 707, subfamily A, polypeptide 1	K09843	1.14.13.93
MDP0000297720	cytochrome P450, family 707, subfamily A, polypeptide 4	K09843	1.14.13.93
MDP0000417793	cytochrome P450, family 707, subfamily A, polypeptide 4	K09843	1.14.13.93
MDP0000859733	cytochrome P450, family 707, subfamily A, polypeptide 1	K09843	1.14.13.93
MDP0000037814	cytochrome P450, family 707, subfamily A, polypeptide 4	K09843	1.14.13.93
MDP0000223193	cytochrome P450, family 707, subfamily A, polypeptide 4	K09843	1.14.13.93

## Sheet: strawberry
Additional file 5. trnascripts involved in carotenoid pathway
UniGene ID	Annotation	KO	EC
gene16518	ZDS (ZETA-CAROTENE DESATURASE); carotene 7,8-desaturase	K00514	1.14.99.30
gene31674	phytoene synthase (PSY) / geranylgeranyl-diphosphate geranylgeranyl transferase	K02291	2.5.1.32
gene24795	Phytoene synthase, chloroplast precursor, putative	K02291	2.5.1.32
gene28765	phytoene synthase2	K02291	2.5.1.32
gene16877	amine oxidase, putative	K02293	1.14.99.-
gene31824	BETA-OHASE 1 (BETA-HYDROXYLASE 1); carotene beta-ring hydroxylase	K02294	1.14.13.-
gene13195	beta-carotene hydroxylase, putative	K02294	1.14.13.-
gene21899	LYC (LYCOPENE CYCLASE); lycopene beta cyclase	K06443	1.14.-.-
gene21732	LYC (LYCOPENE CYCLASE); lycopene beta cyclase	K06443	1.14.-.-
gene12683	LUT2 (LUTEIN DEFICIENT 2); lycopene epsilon cyclase	K06444	1.14.-.-
gene18138	carotenoid isomerase	K09835	5.-.-.-
gene00959	cytochrome P450, putative	K09837
gene24031	zeaxanthin epoxidase	K09838	1.14.13.90
gene27958	zeaxanthin epoxidase	K09838	1.14.13.90
gene16740	NPQ1 (NON-PHOTOCHEMICAL QUENCHING 1); violaxanthin de-epoxidase	K09839	1.10.99.3
gene24386	9-cis-epoxycarotenoid dioxygenase, putative	K09840	1.13.11.51
gene31335	NCED9 (NINE-CIS-EPOXYCAROTENOID DIOXYGENASE 9); 9-cis-epoxycarotenoid dioxygenase	K09840	1.13.11.51
gene30616	9-cis-epoxycarotenoid dioxygenase, putative	K09840	1.13.11.51
gene14429	ABA2 (ABA DEFICIENT 2); alcohol dehydrogenase/ oxidoreductase/ xanthoxin dehydrogenase	K09841	1.1.1.288
gene15336	short chain alcohol dehydrogenase, putative	K09841	1.1.1.288
gene07687	AAO3 (Abscisic ALDEHYDE OXIDASE 3); abscisic aldehyde oxidase/ aldehyde oxidase/ indole-3-acetaldehyde oxidase	K09842	1.2.3.14
gene09100	cytochrome P450	K09843	1.14.13.93
gene28569	CYP707A4; (+)-abscisic acid 8'-hydroxylase/ oxygen binding	K09843	1.14.13.93
gene30191	cytochrome P450	K09843	1.14.13.93
gene10931	CYP707A1; (+)-abscisic acid 8'-hydroxylase/ oxygen binding	K09843	1.14.13.93

## Sheet: peach
Additional file 5 1. trnascripts involved in carotenoid pathway
UniGene ID	Annotation	KO	EC
ppa003478m	ZDS (ZETA-CAROTENE DESATURASE); carotene 7,8-desaturase	K00514	1.14.99.30
ppa006596m	phytoene synthase2	K02291	2.5.1.32
ppa005962m	phytoene synthase (PSY) / geranylgeranyl-diphosphate geranylgeranyl transferase	K02291	2.5.1.32
ppa014590m	Phytoene synthase, chloroplast precursor, putative	K02291	2.5.1.32
ppa003457m	PDS3 (PHYTOENE DESATURASE 3); phytoene dehydrogenase	K02293	1.14.99.-
ppa003998m	Phytoene dehydrogenase, putative	K02293	1.14.99.-
ppa025604m	BETA-OHASE 1 (BETA-HYDROXYLASE 1); carotene beta-ring hydroxylase	K02294	1.14.13.-
ppa026291m	BETA-OHASE 1 (BETA-HYDROXYLASE 1); carotene beta-ring hydroxylase	K02294	1.14.13.-
ppa009001m	BETA-OHASE 1 (BETA-HYDROXYLASE 1); carotene beta-ring hydroxylase	K02294	1.14.13.-
ppa018632m	BETA-OHASE 1 (BETA-HYDROXYLASE 1); carotene beta-ring hydroxylase	K02294	1.14.13.-
ppa021386m	BETA-OHASE 1 (BETA-HYDROXYLASE 1); carotene beta-ring hydroxylase	K02294	1.14.13.-
ppa021528m	BETA-OHASE 1 (BETA-HYDROXYLASE 1); carotene beta-ring hydroxylase	K02294	1.14.13.-
ppa004650m	LYC (LYCOPENE CYCLASE); lycopene beta cyclase	K06443	1.14.-.-
ppa004528m	LYC (LYCOPENE CYCLASE); lycopene beta cyclase	K06443	1.14.-.-
ppa021329m	LYC (LYCOPENE CYCLASE); lycopene beta cyclase	K06443	1.14.-.-
ppa004231m	LUT2 (LUTEIN DEFICIENT 2); lycopene epsilon cyclase	K06444	1.14.-.-
ppa027185m	LUT2 (LUTEIN DEFICIENT 2); lycopene epsilon cyclase	K06444	1.14.-.-
ppa002324m	carotenoid isomerase	K09835	5.-.-.-
ppa003701m	cytochrome P450	K09837
ppa002248m	zeaxanthin epoxidase	K09838	1.14.13.90
ppa016605m	zeaxanthin epoxidase	K09838	1.14.13.90
ppa015657m	zeaxanthin epoxidase	K09838	1.14.13.90
ppa005029m	NPQ1 (NON-PHOTOCHEMICAL QUENCHING 1); violaxanthin de-epoxidase	K09839	1.10.99.3
ppa002314m	NCED5 (NINE-CIS-EPOXYCAROTENOID DIOXYGENASE 5); 9-cis-epoxycarotenoid dioxygenase	K09840	1.13.11.51
ppa002804m	NCED9 (NINE-CIS-EPOXYCAROTENOID DIOXYGENASE 9); 9-cis-epoxycarotenoid dioxygenase	K09840	1.13.11.51
ppa014647m	NCED9 (NINE-CIS-EPOXYCAROTENOID DIOXYGENASE 9); 9-cis-epoxycarotenoid dioxygenase	K09840	1.13.11.51
ppa009814m	ABA2 (ABA DEFICIENT 2); alcohol dehydrogenase/ oxidoreductase/ xanthoxin dehydrogenase	K09841	1.1.1.288
ppa020955m	short chain alcohol dehydrogenase, putative	K09841	1.1.1.288
ppa000263m	AAO3 (Abscisic ALDEHYDE OXIDASE 3); abscisic aldehyde oxidase/ aldehyde oxidase/ indole-3-acetaldehyde oxidase	K09842	1.2.3.14
ppa023168m	cytochrome P450	K09843	1.14.13.93
ppa005020m	CYP707A2; (+)-abscisic acid 8'-hydroxylase/ oxygen binding	K09843	1.14.13.93
ppa005988m	cytochrome P450	K09843	1.14.13.93
ppa005234m	cytochrome P450	K09843	1.14.13.93
ppa005226m	CYP707A4; (+)-abscisic acid 8'-hydroxylase/ oxygen binding	K09843	1.14.13.93
ppa005059m	CYP707A1; (+)-abscisic acid 8'-hydroxylase/ oxygen binding	K09843	1.14.13.93

## Sheet: grape
Additional file 5. trnascripts involved in carotenoid pathway
UniGene ID	Annotation	KO	EC
GSVIVT01021843001	ZDS (ZETA-CAROTENE DESATURASE); carotene 7,8-desaturase	K00514	1.14.99.30
GSVIVT01035255001	phytoene synthase (PSY) / geranylgeranyl-diphosphate geranylgeranyl transferase	K02291	2.5.1.32
GSVIVT01020828001	phytoene synthase2	K02291	2.5.1.32
GSVIVT01025421001	phytoene synthase (PSY) / geranylgeranyl-diphosphate geranylgeranyl transferase	K02291	2.5.1.32
GSVIVT01016650001	PDS3 (PHYTOENE DESATURASE 3); phytoene dehydrogenase	K02293	1.14.99.-
GSVIVT01028864001	BETA-OHASE 1 (BETA-HYDROXYLASE 1); carotene beta-ring hydroxylase	K02294	1.14.13.-
GSVIVT01019403001	BETA-OHASE 1 (BETA-HYDROXYLASE 1); carotene beta-ring hydroxylase	K02294	1.14.13.-
GSVIVT01033577001	LYC (LYCOPENE CYCLASE); lycopene beta cyclase	K06443	1.14.-.-
GSVIVT01015169001	LUT2 (LUTEIN DEFICIENT 2); lycopene epsilon cyclase	K06444	1.14.-.-
GSVIVT01022527001	carotenoid isomerase	K09835	5.-.-.-
GSVIVT01033707001	cytochrome P450	K09837
GSVIVT01022128001	zeaxanthin epoxidase	K09838	1.14.13.90
GSVIVT01001372001	zeaxanthin epoxidase	K09838	1.14.13.90
GSVIVT01026405001	NPQ1 (NON-PHOTOCHEMICAL QUENCHING 1); violaxanthin de-epoxidase	K09839	1.10.99.3
GSVIVT01038080001	NCED9 (NINE-CIS-EPOXYCAROTENOID DIOXYGENASE 9); 9-cis-epoxycarotenoid dioxygenase	K09840	1.13.11.51
GSVIVT01021507001	NCED5 (NINE-CIS-EPOXYCAROTENOID DIOXYGENASE 5); 9-cis-epoxycarotenoid dioxygenase	K09840	1.13.11.51
GSVIVT01035632001	9-cis-epoxycarotenoid dioxygenase, putative	K09840	1.13.11.51
GSVIVT01029057001	NCED9 (NINE-CIS-EPOXYCAROTENOID DIOXYGENASE 9); 9-cis-epoxycarotenoid dioxygenase	K09840	1.13.11.51
GSVIVT01015260001	carotenoid cleavage dioxygenase	K09840	1.13.11.51
GSVIVT01033915001	short chain alcohol dehydrogenase, putative	K09841	1.1.1.288
GSVIVT01033912001	short chain alcohol dehydrogenase, putative	K09841	1.1.1.288
GSVIVT01033916001	short chain alcohol dehydrogenase, putative	K09841	1.1.1.288
GSVIVT01033918001	short chain alcohol dehydrogenase, putative	K09841	1.1.1.288
GSVIVT01033919001	short chain alcohol dehydrogenase, putative	K09841	1.1.1.288
GSVIVT01025883001	AAO3 (Abscisic ALDEHYDE OXIDASE 3); abscisic aldehyde oxidase/ aldehyde oxidase/ indole-3-acetaldehyde oxidase	K09842	1.2.3.14
GSVIVT01024925001	CYP707A2; (+)-abscisic acid 8'-hydroxylase/ oxygen binding	K09843	1.14.13.93
GSVIVT01009493001	cytochrome P450	K09843	1.14.13.93
GSVIVT01022136001	cytochrome P450	K09843	1.14.13.93
GSVIVT01031738001	CYP707A4; (+)-abscisic acid 8'-hydroxylase/ oxygen binding	K09843	1.14.13.93
GSVIVT01036885001	CYP707A1; (+)-abscisic acid 8'-hydroxylase/ oxygen binding	K09843	1.14.13.93
