# Supplementary material for: Small RNA and transcriptome deep sequencing proffers insight into floral gene regulation in Rosa cultivars
Source: BMC Genomics. 2012 Nov 21;13:657. doi: 10.1186/1471-2164-13-657 (PMC3527192; doi:10.1186/1471-2164-13-657)
Supplement: Additional file 7 — Gene list involved in Flavonoid pathway. [file 1471-2164-13-657-S7.xlsx]

## Sheet: Vital
Additional file 6. trnascripts involved in flavonoid pathway
UniGene ID	Annotation	KO	EC
V_CL12415Contig1	terpene cyclase/mutase-related	K00091	1.1.1.219
V_F1XUE2F01BD60U	dihydroflavonal-4-reductase, putative	K00091	1.1.1.219
V_CL1815Contig1	oxidoreductase, 2OG-Fe(II) oxygenase family protein	K00475	1.14.11.9
V_CL4438Contig1	oxidoreductase, 2OG-Fe(II) oxygenase family protein	K00475	1.14.11.9
V_F09TDQC01D4K3D	trans-cinnamate 4-monooxygenase	K00487	1.14.13.11
V_CL2074Contig1	cytochrome P450 cinnamate 4-hydroxylase	K00487	1.14.13.11
V_F1XUE2F01B3HEY	C4H (CINNAMATE-4-HYDROXYLASE); trans-cinnamate 4-monooxygenase	K00487	1.14.13.11
V_CL1167Contig1	cinnamate 4-hydroxylase, putative	K00487	1.14.13.11
V_CL2074Contig2	cytochrome P450 cinnamate 4-hydroxylase	K00487	1.14.13.11
V_CL10034Contig1	cinnamate 4-hydroxylase, putative	K00487	1.14.13.11
V_CL3408Contig1	trans-caffeoyl-coa 3-o-methyltransferase	K00588	2.1.1.104
V_F1XUE2F01B8HBP	TSM1; N1,N5,N10-tris-(5-hydroxyferuloyl)spermidine O-methyltransferase/ caffeoyl CoA:S-adenosyl-L-methionine O-methyltransferase/ caffeoyl-CoA O-methyltransferase/ tricaffeoyl spermidine:S-adenosyl-L-methionine O-methyltransferase/ trihydroxyferuloyl sper	K00588	2.1.1.104
V_CL1940Contig1	O-methyltransferase family 3 protein	K00588	2.1.1.104
V_F1XUE2F01A59VG	chalcone synthase	K00660	2.3.1.74
V_F1XUE2F01C30DL	chalcone and stilbene synthase family protein	K00660	2.3.1.74
V_F09TDQC01A04V9	TT4 (TRANSPARENT TESTA 4); naringenin-chalcone synthase	K00660	2.3.1.74
V_CL3057Contig1	chalcone synthase	K00660	2.3.1.74
V_F1XUE2F01CASO7	chalcone isomerase	K01859	5.5.1.6
V_CL9422Contig1	leucoanthocyanidin dioxygenase, putative / anthocyanidin synthase, putative	K05277	1.14.11.19
V_CL11749Contig1	anthocyanidin synthase	K05277	1.14.11.19
V_CL5046Contig1	flavonol synthase 2	K05278	1.14.11.23
V_CL3087Contig1	CYP71B2 (CYTOCHROME P450 71B2); electron carrier/ heme binding / iron ion binding / monooxygenase/ oxygen binding	K05280	1.14.13.21
V_F09TDQC01EXFKW	cytochrome P450	K09754	1.14.13.-
V_CL11273Contig1	p-coumaroyl shikimate 3'- hydroxylase	K09754	1.14.13.-
V_F1XUE2F01CHQVJ	cytochrome P450, putative	K09754	1.14.13.-
V_F1XUE2F01CV4S9	Anthranilate N-benzoyltransferase protein, putative	K13065	2.3.1.133
V_CL8673Contig1	HCT (HYDROXYCINNAMOYL-COA SHIKIMATE/QUINATE HYDROXYCINNAMOYL TRANSFERASE); quinate O-hydroxycinnamoyltransferase/ shikimate O-hydroxycinnamoyltransferase/ transferase	K13065	2.3.1.133
V_F09TDQC01BIJ7H	hydroxycinnamoyl CoA shikimate/quinate hydroxycinnamoyltransferase	K13065	2.3.1.133

## Sheet: Maroussia
Additional file 6. trnascripts involved in flavonoid pathway
UniGene ID	Annotation	KO	EC
M_FJZMSUQ02HIAVP	terpene cyclase/mutase-related	K00091	1.1.1.219
M_FJZMSUQ02IPQLD	cinnamate-4-hydroxylase	K00487	1.14.13.11
M_FJZMSUQ02FHZ89	TT4 (TRANSPARENT TESTA 4); naringenin-chalcone synthase	K00660	2.3.1.74
M_FJZMSUQ02G550B	chalcone synthase	K00660	2.3.1.74
M_FJZMSUQ02I6SAI	Chalcone synthase, putative	K00660	2.3.1.74
M_FJZMSUQ02IZXVJ	Chalcone synthase, putative	K00660	2.3.1.74
M_FJZMSUQ02H7PR0	Chalcone--flavonone isomerase, putative	K01859	5.5.1.6
M_FJZMSUQ02IBPYA	Helminthosporium carbonum susceptibility1	K08695	1.3.1.77
M_FJZMSUQ02ITHML	CYP98A9; electron carrier/ heme binding / iron ion binding / monooxygenase/ oxygen binding	K09754	1.14.13.-
M_FJZMSUQ02IUGYM	cytochrome P450	K09754	1.14.13.-
M_FJZMSUQ02FY6J1	cytochrome P450	K09754	1.14.13.-
M_FJZMSUQ02FE1WM	DFR (DIHYDROFLAVONOL 4-REDUCTASE); dihydrokaempferol 4-reductase	K13082	1.1.1.219

## Sheet: Sympathy
Additional file 6. trnascripts involved in flavonoid pathway
UniGene ID	Annotation	KO	EC
S_FJZMSUQ02JC0X1	terpene cyclase/mutase-related	K00091	1.1.1.219
S_FJZMSUQ02HQHVN	terpene cyclase/mutase-related	K00091	1.1.1.219
S_CL9689Contig1	terpene cyclase/mutase-related	K00091	1.1.1.219
S_FJZMSUQ02JAU9Q	F3H (FLAVANONE 3-HYDROXYLASE); naringenin 3-dioxygenase	K00475	1.14.11.9
S_CL359Contig1	oxidoreductase, 2OG-Fe(II) oxygenase family protein	K00475	1.14.11.9
S_FJZMSUQ02HPFVE	C4H (CINNAMATE-4-HYDROXYLASE); trans-cinnamate 4-monooxygenase	K00487	1.14.13.11
S_CL373Contig1	cytochrome P450 cinnamate 4-hydroxylase	K00487	1.14.13.11
S_CL7373Contig1	C4H (CINNAMATE-4-HYDROXYLASE); trans-cinnamate 4-monooxygenase	K00487	1.14.13.11
S_CL373Contig2	cinnamate 4-hydroxylase, putative	K00487	1.14.13.11
S_CL484Contig1	trans-caffeoyl-coa 3-o-methyltransferase	K00588	2.1.1.104
S_CL3146Contig1	TT4 (TRANSPARENT TESTA 4); naringenin-chalcone synthase	K00660	2.3.1.74
S_FJZMSUQ02GGJ97	PREDICTED: chalcone synthase	K00660	2.3.1.74
S_CL144Contig3	chalcone synthase	K00660	2.3.1.74
S_CL144Contig2	TT4 (TRANSPARENT TESTA 4); naringenin-chalcone synthase	K00660	2.3.1.74
S_CL831Contig1	chalcone and stilbene synthase family protein	K00660	2.3.1.74
S_CL144Contig1	chalcone synthase	K00660	2.3.1.74
S_FJZMSUQ02IMKQ9	chalcone synthase	K00660	2.3.1.74
S_CL144Contig4	chalcone and stilbene synthase family protein	K00660	2.3.1.74
S_CL6276Contig1	chalcone isomerase	K01859	5.5.1.6
S_CL6843Contig1	Chalcone--flavonone isomerase, putative	K01859	5.5.1.6
S_CL3048Contig1	LDOX (LEUCOANTHOCYANIDIN DIOXYGENASE); leucocyanidin oxygenase	K05277	1.14.11.19
S_CL1920Contig1	oxidoreductase, 2OG-Fe(II) oxygenase family protein	K05277	1.14.11.19
S_CL3362Contig1	flavonol synthase 2	K05278	1.14.11.23
S_CL5764Contig1	flavonol synthase, putative	K05278	1.14.11.23
S_CL3909Contig1	CYP705A22; electron carrier/ heme binding / iron ion binding / monooxygenase/ oxygen binding	K05280	1.14.13.21
S_CL4456Contig1	CYP76C6; electron carrier/ heme binding / iron ion binding / monooxygenase/ oxygen binding	K05280	1.14.13.21
S_CL4296Contig1	CYP71B2 (CYTOCHROME P450 71B2); electron carrier/ heme binding / iron ion binding / monooxygenase/ oxygen binding	K05280	1.14.13.21
S_CL11006Contig1	anthocyanidin reductase	K08695	1.3.1.77
S_FJZMSUQ02GHLXA	BAN (BANYULS); oxidoreductase	K08695	1.3.1.77
S_FJZMSUQ02ICXLA	cytochrome P450	K09754	1.14.13.-
S_CL2652Contig1	cytochrome P450	K09754	1.14.13.-
S_CL8621Contig1	hydroxycinnamoyl CoA shikimate/quinate hydroxycinnamoyltransferase	K13065	2.3.1.133
S_FJZMSUQ02H6FN9	HCT (HYDROXYCINNAMOYL-COA SHIKIMATE/QUINATE HYDROXYCINNAMOYL TRANSFERASE); quinate O-hydroxycinnamoyltransferase/ shikimate O-hydroxycinnamoyltransferase/ transferase	K13065	2.3.1.133
S_FJZMSUQ02IWLKJ	HCT (HYDROXYCINNAMOYL-COA SHIKIMATE/QUINATE HYDROXYCINNAMOYL TRANSFERASE); quinate O-hydroxycinnamoyltransferase/ shikimate O-hydroxycinnamoyltransferase/ transferase	K13065	2.3.1.133
S_FJZMSUQ02J2W4P	DFR (DIHYDROFLAVONOL 4-REDUCTASE); dihydrokaempferol 4-reductase	K13082	1.1.1.219
S_CL10474Contig1	cinnamoyl-CoA reductase, putative	K13082	1.1.1.219
S_FJZMSUQ02IS9TW	cinnamoyl-CoA reductase, putative	K13082	1.1.1.219
S_FJZMSUQ02FJMB3	DFR (DIHYDROFLAVONOL 4-REDUCTASE); dihydrokaempferol 4-reductase	K13082	1.1.1.219
S_CL633Contig3	cinnamyl-alcohol dehydrogenase family / CAD family	K13082	1.1.1.219
S_CL1788Contig1	CCR1 (CINNAMOYL COA REDUCTASE 1); cinnamoyl-CoA reductase	K13082	1.1.1.219

## Sheet: Rosa rugosa Thunb
Additional file 6. trnascripts involved in flavonoid pathway
UniGene ID	Annotation	KO	EC
H_CL1051Contig1	oxidoreductase, 2OG-Fe(II) oxygenase family protein	K00475	1.14.11.9
H_F1XUE2F01C83Q7	flavanone 3-hydroxylase	K00475	1.14.11.9
H_CL6922Contig1	F3H (FLAVANONE 3-HYDROXYLASE); naringenin 3-dioxygenase	K00475	1.14.11.9
H_CL5267Contig1	F3H (FLAVANONE 3-HYDROXYLASE); naringenin 3-dioxygenase	K00475	1.14.11.9
H_CL8018Contig1	cinnamate 4-hydroxylase, putative	K00487	1.14.13.11
H_CL3307Contig1	cytochrome P450 cinnamate 4-hydroxylase	K00487	1.14.13.11
H_F1XUE2F01EOEXP	cytochrome P450	K00487	1.14.13.11
H_CL4865Contig1	cytochrome P450 cinnamate 4-hydroxylase	K00487	1.14.13.11
H_CL3493Contig1	O-methyltransferase family 3 protein	K00588	2.1.1.104
H_F1XUE2F01D14AC	trans-caffeoyl-coa 3-o-methyltransferase	K00588	2.1.1.104
H_CL811Contig1	trans-caffeoyl-coa 3-o-methyltransferase	K00588	2.1.1.104
H_F1XUE2F01DQ61V	TT4 (TRANSPARENT TESTA 4); naringenin-chalcone synthase	K00660	2.3.1.74
H_CL735Contig1	chalcone and stilbene synthase family protein	K00660	2.3.1.74
H_CL8777Contig1	chalcone and stilbene synthase family protein	K00660	2.3.1.74
H_F09TDQC01A3WX1	chalcone synthase	K00660	2.3.1.74
H_F09TDQC01AFYKY	Chalcone synthase, putative	K00660	2.3.1.74
H_CL106Contig5	chalcone synthase	K00660	2.3.1.74
H_CL106Contig3	chalcone synthase	K00660	2.3.1.74
H_CL106Contig2	chalcone synthase	K00660	2.3.1.74
H_CL106Contig1	chalcone synthase	K00660	2.3.1.74
H_CL7604Contig1	chalcone isomerase	K01859	5.5.1.6
H_CL6461Contig1	Chalcone--flavonone isomerase, putative	K01859	5.5.1.6
H_F09TDQC01D7YGD	Chalcone--flavonone isomerase, putative	K01859	5.5.1.6
H_CL5332Contig1	anthocyanidin synthase	K05277	1.14.11.19
H_CL4732Contig1	LDOX (LEUCOANTHOCYANIDIN DIOXYGENASE); leucocyanidin oxygenase	K05277	1.14.11.19
H_CL1391Contig1	oxidoreductase, 2OG-Fe(II) oxygenase family protein	K05277	1.14.11.19
H_F1XUE2F01AQC3H	BAN (BANYULS); oxidoreductase	K08695	1.3.1.77
H_CL7668Contig1	BAN (BANYULS); oxidoreductase	K08695	1.3.1.77
H_F1XUE2F01C2Q73	CYP98A3	K09754	1.14.13.-
H_F1XUE2F01BJPV7	hydroxycinnamoyl CoA shikimate/quinate hydroxycinnamoyltransferase	K13065	2.3.1.133
H_F1XUE2F01DBN1K	hydroxycinnamoyl CoA shikimate/quinate hydroxycinnamoyltransferase	K13065	2.3.1.133
H_F1XUE2F01DBZ62	DFR (DIHYDROFLAVONOL 4-REDUCTASE); dihydrokaempferol 4-reductase	K13082	1.1.1.219
H_F1XUE2F01ED5W4	BAN (BANYULS); oxidoreductase	K13082	1.1.1.219
H_F1XUE2F01CAZBO	cinnamoyl-CoA reductase, putative	K13082	1.1.1.219
H_CL11654Contig1	cinnamyl-alcohol dehydrogenase family / CAD family	K13082	1.1.1.219
H_CL454Contig1	3-beta-hydroxy-delta5-steroid dehydrogenase/ binding / catalytic/ cinnamoyl-CoA reductase	K13082	1.1.1.219
H_CL6427Contig1	PREDICTED: dihydroflavonol reductase	K13082	1.1.1.219
H_F09TDQC01DTWLL	cinnamoyl-CoA reductase, putative	K13082	1.1.1.219

## Sheet: apple
Additional file 6. trnascripts involved in flavonoid pathway
UniGene ID	Annotation	KO	EC
MDP0000320006	similar to cinnamyl-alcohol dehydrogenase family / CAD family [Arabidopsis thaliana] (TAIR:AT1G09490.1)	K00091	1.1.1.219
MDP0000251244	similar to cinnamyl-alcohol dehydrogenase family / CAD family [Arabidopsis thaliana] (TAIR:AT1G09490.1)	K00091	1.1.1.219
MDP0000268153	terpene cyclase/mutase-related	K00091	1.1.1.219
MDP0000191357	Identical to Naringenin,2-oxoglutarate 3-dioxygenase (F3H) [Arabidopsis Thaliana] (GB:Q9S818;GB:Q38877;GB:Q9C526;GB:Q9C528;GB:Q9C530;GB:Q9C563;GB:Q9C5V7)	K00475	1.14.11.9
MDP0000322394	Identical to Naringenin,2-oxoglutarate 3-dioxygenase (F3H) [Arabidopsis Thaliana] (GB:Q9S818;GB:Q38877;GB:Q9C526;GB:Q9C528;GB:Q9C530;GB:Q9C563;GB:Q9C5V7)	K00475	1.14.11.9
MDP0000229367	cinnamate-4-hydroxylase	K00487	1.14.13.11
MDP0000362333	cinnamate-4-hydroxylase	K00487	1.14.13.11
MDP0000229348	cinnamate-4-hydroxylase	K00487	1.14.13.11
MDP0000261353	cinnamate-4-hydroxylase	K00487	1.14.13.11
MDP0000386415	cinnamate-4-hydroxylase	K00487	1.14.13.11
MDP0000245663	C4H (CINNAMATE-4-HYDROXYLASE); trans-cinnamate 4-monooxygenase	K00487	1.14.13.11
MDP0000876184	cinnamate-4-hydroxylase	K00487	1.14.13.11
MDP0000226085	cinnamate-4-hydroxylase	K00487	1.14.13.11
MDP0000225698	C4H (CINNAMATE-4-HYDROXYLASE); trans-cinnamate 4-monooxygenase	K00487	1.14.13.11
MDP0000291283	cinnamate-4-hydroxylase	K00487	1.14.13.11
MDP0000261398	cinnamate-4-hydroxylase	K00487	1.14.13.11
MDP0000847023	cinnamate-4-hydroxylase	K00487	1.14.13.11
MDP0000216612	cinnamate-4-hydroxylase	K00487	1.14.13.11
MDP0000122830	cinnamate-4-hydroxylase	K00487	1.14.13.11
MDP0000122273	cinnamate-4-hydroxylase	K00487	1.14.13.11
MDP0000765772	cinnamate-4-hydroxylase	K00487	1.14.13.11
MDP0000218462	C4H (CINNAMATE-4-HYDROXYLASE); trans-cinnamate 4-monooxygenase	K00487	1.14.13.11
MDP0000218979	cinnamate-4-hydroxylase	K00487	1.14.13.11
MDP0000229895	cinnamate-4-hydroxylase	K00487	1.14.13.11
MDP0000309029	cinnamate-4-hydroxylase	K00487	1.14.13.11
MDP0000219895	cinnamate-4-hydroxylase	K00487	1.14.13.11
MDP0000224313	C4H (CINNAMATE-4-HYDROXYLASE); trans-cinnamate 4-monooxygenase	K00487	1.14.13.11
MDP0000576346	cinnamate-4-hydroxylase	K00487	1.14.13.11
MDP0000507664	cinnamate-4-hydroxylase	K00487	1.14.13.11
MDP0000519713	C4H (CINNAMATE-4-HYDROXYLASE); trans-cinnamate 4-monooxygenase	K00487	1.14.13.11
MDP0000602841	cinnamate-4-hydroxylase	K00487	1.14.13.11
MDP0000520855	cinnamate-4-hydroxylase	K00487	1.14.13.11
MDP0000520854	cinnamate-4-hydroxylase	K00487	1.14.13.11
MDP0000187334	o-methyltransferase, putative	K00588	2.1.1.104
MDP0000882127	Identical to Probable caffeoyl-CoA O-methyltransferase At4g34050 [Arabidopsis Thaliana] (GB:O49499;GB:Q8L989)	K00588	2.1.1.104
MDP0000450374	Identical to Probable caffeoyl-CoA O-methyltransferase At4g34050 [Arabidopsis Thaliana] (GB:O49499;GB:Q8L989)	K00588	2.1.1.104
MDP0000702277	S-adenosyl-L-methionine-dependent methyltransferases superfamily protein	K00588	2.1.1.104
MDP0000246535	Identical to Probable caffeoyl-CoA O-methyltransferase At4g34050 [Arabidopsis Thaliana] (GB:O49499;GB:Q8L989)	K00588	2.1.1.104
MDP0000226279	Identical to Probable caffeoyl-CoA O-methyltransferase At4g34050 [Arabidopsis Thaliana] (GB:O49499;GB:Q8L989)	K00588	2.1.1.104
MDP0000137655	chalcone synthase	K00660	2.3.1.74
MDP0000302905	Identical to Chalcone synthase (CHS) [Arabidopsis Thaliana] (GB:P13114;GB:Q43132;GB:Q940L6;GB:Q941R9)	K00660	2.3.1.74
MDP0000126567	chalcone synthase	K00660	2.3.1.74
MDP0000575740	Identical to Chalcone synthase (CHS) [Arabidopsis Thaliana] (GB:P13114;GB:Q43132;GB:Q940L6;GB:Q941R9)	K00660	2.3.1.74
MDP0000287919	Identical to Chalcone synthase (CHS) [Arabidopsis Thaliana] (GB:P13114;GB:Q43132;GB:Q940L6;GB:Q941R9)	K00660	2.3.1.74
MDP0000573540	Identical to Chalcone synthase (CHS) [Arabidopsis Thaliana] (GB:P13114;GB:Q43132;GB:Q940L6;GB:Q941R9)	K00660	2.3.1.74
MDP0000257119	Identical to Chalcone synthase (CHS) [Arabidopsis Thaliana] (GB:P13114;GB:Q43132;GB:Q940L6;GB:Q941R9)	K00660	2.3.1.74
MDP0000208899	Identical to Chalcone synthase (CHS) [Arabidopsis Thaliana] (GB:P13114;GB:Q43132;GB:Q940L6;GB:Q941R9)	K00660	2.3.1.74
MDP0000168735	Identical to Chalcone synthase (CHS) [Arabidopsis Thaliana] (GB:P13114;GB:Q43132;GB:Q940L6;GB:Q941R9)	K00660	2.3.1.74
MDP0000529287	Identical to Chalcone synthase (CHS) [Arabidopsis Thaliana] (GB:P13114;GB:Q43132;GB:Q940L6;GB:Q941R9)	K00660	2.3.1.74
MDP0000385168	chalcone synthase C2	K00660	2.3.1.74
MDP0000432621	Identical to Chalcone synthase (CHS) [Arabidopsis Thaliana] (GB:P13114;GB:Q43132;GB:Q940L6;GB:Q941R9)	K00660	2.3.1.74
MDP0000641583	Identical to Chalcone synthase (CHS) [Arabidopsis Thaliana] (GB:P13114;GB:Q43132;GB:Q940L6;GB:Q941R9)	K00660	2.3.1.74
MDP0000686666	Identical to Chalcone synthase (CHS) [Arabidopsis Thaliana] (GB:P13114;GB:Q43132;GB:Q940L6;GB:Q941R9)	K00660	2.3.1.74
MDP0000716308	Identical to Chalcone synthase (CHS) [Arabidopsis Thaliana] (GB:P13114;GB:Q43132;GB:Q940L6;GB:Q941R9)	K00660	2.3.1.74
MDP0000343259	chalcone synthase	K00660	2.3.1.74
MDP0000361563	Identical to Chalcone synthase (CHS) [Arabidopsis Thaliana] (GB:P13114;GB:Q43132;GB:Q940L6;GB:Q941R9)	K00660	2.3.1.74
MDP0000686661	Identical to Chalcone synthase (CHS) [Arabidopsis Thaliana] (GB:P13114;GB:Q43132;GB:Q940L6;GB:Q941R9)	K00660	2.3.1.74
MDP0000759336	Identical to Chalcone--flavonone isomerase 1 (CHI1) [Arabidopsis Thaliana] (GB:P41088;GB:Q8W532;GB:Q9LE13;GB:Q9LF74;GB:Q9LF75)	K01859	5.5.1.6
MDP0000309104	chalcone isomerase	K01859	5.5.1.6
MDP0000277280	Identical to Chalcone--flavonone isomerase 1 (CHI1) [Arabidopsis Thaliana] (GB:P41088;GB:Q8W532;GB:Q9LE13;GB:Q9LF74;GB:Q9LF75)	K01859	5.5.1.6
MDP0000425661	Identical to Chalcone--flavonone isomerase 1 (CHI1) [Arabidopsis Thaliana] (GB:P41088;GB:Q8W532;GB:Q9LE13;GB:Q9LF74;GB:Q9LF75)	K01859	5.5.1.6
MDP0000274127	TT5 (TRANSPARENT TESTA 5); chalcone isomerase	K01859	5.5.1.6
MDP0000523487	chalcone isomerase	K01859	5.5.1.6
MDP0000682953	chalcone isomerase	K01859	5.5.1.6
MDP0000682951	TT5 (TRANSPARENT TESTA 5); chalcone isomerase	K01859	5.5.1.6
MDP0000684169	Identical to Chalcone--flavonone isomerase 1 (CHI1) [Arabidopsis Thaliana] (GB:P41088;GB:Q8W532;GB:Q9LE13;GB:Q9LF74;GB:Q9LF75)	K01859	5.5.1.6
MDP0000308606	chalcone isomerase	K01859	5.5.1.6
MDP0000523477	chalcone isomerase	K01859	5.5.1.6
MDP0000381552	Identical to Chalcone--flavonone isomerase 1 (CHI1) [Arabidopsis Thaliana] (GB:P41088;GB:Q8W532;GB:Q9LE13;GB:Q9LF74;GB:Q9LF75)	K01859	5.5.1.6
MDP0000202312	TT5 (TRANSPARENT TESTA 5); chalcone isomerase	K01859	5.5.1.6
MDP0000656707	chalcone isomerase	K01859	5.5.1.6
MDP0000181362	TT5 (TRANSPARENT TESTA 5); chalcone isomerase	K01859	5.5.1.6
MDP0000196869	Identical to Chalcone--flavonone isomerase 1 (CHI1) [Arabidopsis Thaliana] (GB:P41088;GB:Q8W532;GB:Q9LE13;GB:Q9LF74;GB:Q9LF75)	K01859	5.5.1.6
MDP0000198407	chalcone isomerase	K01859	5.5.1.6
MDP0000237083	Identical to Chalcone--flavonone isomerase 1 (CHI1) [Arabidopsis Thaliana] (GB:P41088;GB:Q8W532;GB:Q9LE13;GB:Q9LF74;GB:Q9LF75)	K01859	5.5.1.6
MDP0000215073	TT5 (TRANSPARENT TESTA 5); chalcone isomerase	K01859	5.5.1.6
MDP0000205890	Identical to Chalcone--flavonone isomerase 1 (CHI1) [Arabidopsis Thaliana] (GB:P41088;GB:Q8W532;GB:Q9LE13;GB:Q9LF74;GB:Q9LF75)	K01859	5.5.1.6
MDP0000360443	2-oxoglutarate (2OG) and Fe(II)-dependent oxygenase superfamily protein	K05277	1.14.11.19
MDP0000360447	leucoanthocyanidin dioxygenase	K05277	1.14.11.19
MDP0000788934	leucoanthocyanidin dioxygenase	K05277	1.14.11.19
MDP0000240641	leucoanthocyanidin dioxygenase	K05277	1.14.11.19
MDP0000240643	leucoanthocyanidin dioxygenase	K05277	1.14.11.19
MDP0000681936	flavonol synthase 3	K05278	1.14.11.23
MDP0000502300	flavonol synthase 1	K05278	1.14.11.23
MDP0000260404	flavonol synthase 1	K05278	1.14.11.23
MDP0000120347	flavonol synthase 1	K05278	1.14.11.23
MDP0000718066	flavonol synthase 3	K05278	1.14.11.23
MDP0000550659	flavonol synthase 1	K05278	1.14.11.23
MDP0000294667	flavonol synthase 1	K05278	1.14.11.23
MDP0000311541	FLS (FLAVONOL SYNTHASE); flavonol synthase	K05278	1.14.11.23
MDP0000166781	flavonol synthase 2	K05278	1.14.11.23
MDP0000183682	flavonol synthase 1	K05278	1.14.11.23
MDP0000279653	Cytochrome P450 superfamily protein	K05280	1.14.13.21
MDP0000127182	cytochrome P450	K05280	1.14.13.21
MDP0000269469	cytochrome P450	K05280	1.14.13.21
MDP0000286933	Cytochrome P450 superfamily protein	K05280	1.14.13.21
MDP0000286875	Cytochrome P450 superfamily protein	K05280	1.14.13.21
MDP0000285931	cytochrome P450	K05280	1.14.13.21
MDP0000275191	Cytochrome P450 superfamily protein	K05280	1.14.13.21
MDP0000199922	cytochrome P450	K05280	1.14.13.21
MDP0000499282	Cytochrome P450 superfamily protein	K05280	1.14.13.21
MDP0000193880	Cytochrome P450 superfamily protein	K05280	1.14.13.21
MDP0000528246	cytochrome P450	K05280	1.14.13.21
MDP0000190489	Cytochrome P450 superfamily protein	K05280	1.14.13.21
MDP0000308997	cytochrome P450	K05280	1.14.13.21
MDP0000209633	Cytochrome P450 superfamily protein	K05280	1.14.13.21
MDP0000310546	cytochrome P450	K05280	1.14.13.21
MDP0000370951	Cytochrome P450 superfamily protein	K05280	1.14.13.21
MDP0000256812	cytochrome P450	K05280	1.14.13.21
MDP0000174748	NAD(P)-binding Rossmann-fold superfamily protein	K08695	1.3.1.77
MDP0000271910	nadhp hc toxin reductase, putative	K08695	1.3.1.77
MDP0000243196	NAD(P)-binding Rossmann-fold superfamily protein	K08695	1.3.1.77
MDP0000138476	nadhp hc toxin reductase, putative	K08695	1.3.1.77
MDP0000271553	BAN (BANYULS); oxidoreductase	K08695	1.3.1.77
MDP0000243194	BAN (BANYULS); oxidoreductase	K08695	1.3.1.77
MDP0000269421	NAD(P)-binding Rossmann-fold superfamily protein	K08695	1.3.1.77
MDP0000320264	NAD(P)-binding Rossmann-fold superfamily protein	K08695	1.3.1.77
MDP0000727569	nadhp hc toxin reductase, putative	K08695	1.3.1.77
MDP0000178164	cytochrome P450	K09754	1.14.13.-
MDP0000169560	cytochrome P450, family 98, subfamily A, polypeptide 3	K09754	1.14.13.-
MDP0000297862	cytochrome P450, family 98, subfamily A, polypeptide 3	K09754	1.14.13.-
MDP0000261732	cytochrome P450, family 98, subfamily A, polypeptide 3	K09754	1.14.13.-
MDP0000360951	cytochrome P450, family 98, subfamily A, polypeptide 3	K09754	1.14.13.-
MDP0000533607	cytochrome P450, family 98, subfamily A, polypeptide 3	K09754	1.14.13.-
MDP0000303059	cytochrome P450, family 98, subfamily A, polypeptide 3	K09754	1.14.13.-
MDP0000302012	cytochrome P450, family 98, subfamily A, polypeptide 3	K09754	1.14.13.-
MDP0000836708	cytochrome P450, family 98, subfamily A, polypeptide 3	K09754	1.14.13.-
MDP0000836710	cytochrome P450, family 98, subfamily A, polypeptide 3	K09754	1.14.13.-
MDP0000848416	cytochrome P450, family 98, subfamily A, polypeptide 3	K09754	1.14.13.-
MDP0000279706	cytochrome P450, family 98, subfamily A, polypeptide 3	K09754	1.14.13.-
MDP0000287029	cytochrome P450, family 98, subfamily A, polypeptide 3	K09754	1.14.13.-
MDP0000428573	cytochrome P450, family 98, subfamily A, polypeptide 3	K09754	1.14.13.-
MDP0000563553	cytochrome P450, family 98, subfamily A, polypeptide 3	K09754	1.14.13.-
MDP0000518839	cytochrome P450	K09754	1.14.13.-
MDP0000622367	cytochrome P450, family 98, subfamily A, polypeptide 3	K09754	1.14.13.-
MDP0000296018	cytochrome P450, family 98, subfamily A, polypeptide 3	K09754	1.14.13.-
MDP0000466557	cytochrome P450, family 98, subfamily A, polypeptide 3	K09754	1.14.13.-
MDP0000297585	hydroxycinnamoyl-CoA shikimate/quinate hydroxycinnamoyl transferase	K13065	2.3.1.133
MDP0000851389	hydroxycinnamoyl-CoA shikimate/quinate hydroxycinnamoyl transferase	K13065	2.3.1.133
MDP0000371737	hydroxycinnamoyl-CoA shikimate/quinate hydroxycinnamoyl transferase	K13065	2.3.1.133
MDP0000307780	hydroxycinnamoyl-CoA shikimate/quinate hydroxycinnamoyl transferase	K13065	2.3.1.133
MDP0000639570	hydroxycinnamoyl-CoA shikimate/quinate hydroxycinnamoyl transferase	K13065	2.3.1.133
MDP0000214746	hydroxycinnamoyl-CoA shikimate/quinate hydroxycinnamoyl transferase	K13065	2.3.1.133
MDP0000264424	hydroxycinnamoyl-CoA shikimate/quinate hydroxycinnamoyl transferase	K13065	2.3.1.133
MDP0000130118	hydroxycinnamoyl-CoA shikimate/quinate hydroxycinnamoyl transferase	K13065	2.3.1.133
MDP0000160216	hydroxycinnamoyl-CoA shikimate/quinate hydroxycinnamoyl transferase	K13065	2.3.1.133
MDP0000261618	hydroxycinnamoyl-CoA shikimate/quinate hydroxycinnamoyl transferase	K13065	2.3.1.133
MDP0000181342	hydroxycinnamoyl-CoA shikimate/quinate hydroxycinnamoyl transferase	K13065	2.3.1.133
MDP0000188324	hydroxycinnamoyl-CoA shikimate/quinate hydroxycinnamoyl transferase	K13065	2.3.1.133
MDP0000153269	hydroxycinnamoyl-CoA shikimate/quinate hydroxycinnamoyl transferase	K13065	2.3.1.133
MDP0000303816	hydroxycinnamoyl-CoA shikimate/quinate hydroxycinnamoyl transferase	K13065	2.3.1.133
MDP0000123675	Identical to Dihydroflavonol-4-reductase (DFRA) [Arabidopsis Thaliana] (GB:P51102;GB:Q9FEB1)	K13082	1.1.1.219
MDP0000128404	Identical to Dihydroflavonol-4-reductase (DFRA) [Arabidopsis Thaliana] (GB:P51102;GB:Q9FEB1)	K13082	1.1.1.219
MDP0000925447	Identical to Dihydroflavonol-4-reductase (DFRA) [Arabidopsis Thaliana] (GB:P51102;GB:Q9FEB1)	K13082	1.1.1.219
MDP0000910939	Identical to Dihydroflavonol-4-reductase (DFRA) [Arabidopsis Thaliana] (GB:P51102;GB:Q9FEB1)	K13082	1.1.1.219
MDP0000734274	DFR (DIHYDROFLAVONOL 4-REDUCTASE); dihydrokaempferol 4-reductase	K13082	1.1.1.219
MDP0000440654	Identical to Dihydroflavonol-4-reductase (DFRA) [Arabidopsis Thaliana] (GB:P51102;GB:Q9FEB1)	K13082	1.1.1.219
MDP0000199192	Identical to Dihydroflavonol-4-reductase (DFRA) [Arabidopsis Thaliana] (GB:P51102;GB:Q9FEB1)	K13082	1.1.1.219
MDP0000494976	Identical to Dihydroflavonol-4-reductase (DFRA) [Arabidopsis Thaliana] (GB:P51102;GB:Q9FEB1)	K13082	1.1.1.219

## Sheet: strawberry
Additional file 6. trnascripts involved in flavonoid pathway
UniGene ID	Annotation	KO	EC
gene09081	terpene cyclase/mutase-related	K00091	1.1.1.219
gene14611	F3H (FLAVANONE 3-HYDROXYLASE); naringenin 3-dioxygenase	K00475	1.14.11.9
gene12222	trans-cinnamate 4-monooxygenase	K00487	1.14.13.11
gene28093	cytochrome P450 cinnamate 4-hydroxylase	K00487	1.14.13.11
gene02148	trans-caffeoyl-coa 3-o-methyltransferase	K00588	2.1.1.104
gene10966	chalcone synthase C2	K00660	2.3.1.74
gene26826	chalcone synthase	K00660	2.3.1.74
gene10965	chalcone synthase C2	K00660	2.3.1.74
gene26825	chalcone synthase	K00660	2.3.1.74
gene23367	chalcone isomerase	K01859	5.5.1.6
gene32347	LDOX (LEUCOANTHOCYANIDIN DIOXYGENASE); leucocyanidin oxygenase	K05277	1.14.11.19
gene11130	flavonol synthase, putative	K05278	1.14.11.23
gene11126	flavonol synthase 2	K05278	1.14.11.23
gene05300	cytochrome P450	K05280	1.14.13.21
gene12513	cytochrome P450	K05280	1.14.13.21
gene12514	cytochrome P450	K05280	1.14.13.21
gene12515	flavonoid 3-hydroxylase, putative	K05280	1.14.13.21
gene05304	cytochrome P450	K05280	1.14.13.21
gene25801	TT7 (TRANSPARENT TESTA 7); flavonoid 3'-monooxygenase/ oxygen binding	K05280	1.14.13.21
gene05317	flavonoid 3-hydroxylase, putative	K05280	1.14.13.21
gene34445	cytochrome P450	K05280	1.14.13.21
gene19221	nadhp hc toxin reductase, putative	K08695	1.3.1.77
gene24665	BAN (BANYULS); oxidoreductase	K08695	1.3.1.77
gene27914	cytochrome P450	K09754	1.14.13.-
gene25986	cytochrome P450	K09754	1.14.13.-
gene34032	hydroxycinnamoyl CoA shikimate/quinate hydroxycinnamoyltransferase	K13065	2.3.1.133
gene34065	HCT (HYDROXYCINNAMOYL-COA SHIKIMATE/QUINATE HYDROXYCINNAMOYL TRANSFERASE); quinate O-hydroxycinnamoyltransferase/ shikimate O-hydroxycinnamoyltransferase/ transferase	K13065	2.3.1.133
gene34602	HCT (HYDROXYCINNAMOYL-COA SHIKIMATE/QUINATE HYDROXYCINNAMOYL TRANSFERASE); quinate O-hydroxycinnamoyltransferase/ shikimate O-hydroxycinnamoyltransferase/ transferase	K13065	2.3.1.133
gene34068	HCT (HYDROXYCINNAMOYL-COA SHIKIMATE/QUINATE HYDROXYCINNAMOYL TRANSFERASE); quinate O-hydroxycinnamoyltransferase/ shikimate O-hydroxycinnamoyltransferase/ transferase	K13065	2.3.1.133
gene34081	hydroxycinnamoyl CoA shikimate/quinate hydroxycinnamoyltransferase	K13065	2.3.1.133
gene15811	hydroxycinnamoyl CoA shikimate/quinate hydroxycinnamoyltransferase	K13065	2.3.1.133
gene01943	HCT (HYDROXYCINNAMOYL-COA SHIKIMATE/QUINATE HYDROXYCINNAMOYL TRANSFERASE); quinate O-hydroxycinnamoyltransferase/ shikimate O-hydroxycinnamoyltransferase/ transferase	K13065	2.3.1.133
gene15174	dihydroflavonol 4-reductase	K13082	1.1.1.219
gene15176	DFR (DIHYDROFLAVONOL 4-REDUCTASE); dihydrokaempferol 4-reductase	K13082	1.1.1.219

## Sheet: peach
Additional file 6. trnascripts involved in flavonoid pathway
UniGene ID	Annotation	KO	EC
ppa001975m	terpene cyclase/mutase-related	K00091	1.1.1.219
ppa007636m	F3H (FLAVANONE 3-HYDROXYLASE); naringenin 3-dioxygenase	K00475	1.14.11.9
ppa004544m	C4H (CINNAMATE-4-HYDROXYLASE); trans-cinnamate 4-monooxygenase	K00487	1.14.13.11
ppa018282m	trans-cinnamate 4-monooxygenase	K00487	1.14.13.11
ppa010497m	caffeoyl-CoA 3-O-methyltransferase, putative	K00588	2.1.1.104
ppa012033m	caffeoyl-CoA 3-O-methyltransferase, putative	K00588	2.1.1.104
ppa027001m	CCoAMT; caffeoyl-CoA O-methyltransferase	K00588	2.1.1.104
ppa023080m	chalcone synthase	K00660	2.3.1.74
ppa025745m	TT4 (TRANSPARENT TESTA 4); naringenin-chalcone synthase	K00660	2.3.1.74
ppa021597m	chalcone synthase-like protein	K00660	2.3.1.74
ppa006899m	chalcone synthase	K00660	2.3.1.74
ppa006930m	TT4 (TRANSPARENT TESTA 4); naringenin-chalcone synthase	K00660	2.3.1.74
ppa006888m	chalcone synthase	K00660	2.3.1.74
ppa008402m	chalcone synthase	K00660	2.3.1.74
ppa011276m	chalcone isomerase	K01859	5.5.1.6
ppa007738m	LDOX (LEUCOANTHOCYANIDIN DIOXYGENASE); leucocyanidin oxygenase	K05277	1.14.11.19
ppa008446m	flavonol synthase 3	K05278	1.14.11.23
ppa008455m	flavonol synthase 3	K05278	1.14.11.23
ppa008322m	flavonol synthase 2	K05278	1.14.11.23
ppb018307m	flavonol synthase 1	K05278	1.14.11.23
ppa008847m	flavonol synthase 1	K05278	1.14.11.23
ppa004436m	cytochrome P450	K05280	1.14.13.21
ppa023335m	cytochrome P450	K05280	1.14.13.21
ppa019215m	cytochrome P450	K05280	1.14.13.21
ppa026438m	cytochrome P450	K05280	1.14.13.21
ppa026628m	cytochrome P450	K05280	1.14.13.21
ppa004832m	cytochrome P450	K05280	1.14.13.21
ppa014572m	cytochrome P450	K05280	1.14.13.21
ppa019048m	cytochrome P450	K05280	1.14.13.21
ppa004433m	TT7 (TRANSPARENT TESTA 7); flavonoid 3'-monooxygenase/ oxygen binding	K05280	1.14.13.21
ppa026652m	cytochrome P450	K05280	1.14.13.21
ppa014596m	cytochrome P450	K05280	1.14.13.21
ppa022777m	cytochrome P450	K05280	1.14.13.21
ppa004664m	cytochrome P450	K05280	1.14.13.21
ppa008295m	BAN (BANYULS); oxidoreductase	K08695	1.3.1.77
ppa020609m	nadhp hc toxin reductase, putative	K08695	1.3.1.77
ppa016144m	cytochrome P450	K09754	1.14.13.-
ppa004473m	cytochrome P450	K09754	1.14.13.-
ppa004406m	cytochrome P450	K09754	1.14.13.-
ppa004404m	cytochrome P450	K09754	1.14.13.-
ppa004474m	cytochrome P450	K09754	1.14.13.-
ppa1027182m	HCT (HYDROXYCINNAMOYL-COA SHIKIMATE/QUINATE HYDROXYCINNAMOYL TRANSFERASE); quinate O-hydroxycinnamoyltransferase/ shikimate O-hydroxycinnamoyltransferase/ transferase	K13065	2.3.1.133
ppa020718m	HCT (HYDROXYCINNAMOYL-COA SHIKIMATE/QUINATE HYDROXYCINNAMOYL TRANSFERASE); quinate O-hydroxycinnamoyltransferase/ shikimate O-hydroxycinnamoyltransferase/ transferase	K13065	2.3.1.133
ppa020471m	HCT (HYDROXYCINNAMOYL-COA SHIKIMATE/QUINATE HYDROXYCINNAMOYL TRANSFERASE); quinate O-hydroxycinnamoyltransferase/ shikimate O-hydroxycinnamoyltransferase/ transferase	K13065	2.3.1.133
ppa019948m	HCT (HYDROXYCINNAMOYL-COA SHIKIMATE/QUINATE HYDROXYCINNAMOYL TRANSFERASE); quinate O-hydroxycinnamoyltransferase/ shikimate O-hydroxycinnamoyltransferase/ transferase	K13065	2.3.1.133
ppa005872m	HCT (HYDROXYCINNAMOYL-COA SHIKIMATE/QUINATE HYDROXYCINNAMOYL TRANSFERASE); quinate O-hydroxycinnamoyltransferase/ shikimate O-hydroxycinnamoyltransferase/ transferase	K13065	2.3.1.133
ppa018070m	HCT (HYDROXYCINNAMOYL-COA SHIKIMATE/QUINATE HYDROXYCINNAMOYL TRANSFERASE); quinate O-hydroxycinnamoyltransferase/ shikimate O-hydroxycinnamoyltransferase/ transferase	K13065	2.3.1.133
ppa017691m	HCT (HYDROXYCINNAMOYL-COA SHIKIMATE/QUINATE HYDROXYCINNAMOYL TRANSFERASE); quinate O-hydroxycinnamoyltransferase/ shikimate O-hydroxycinnamoyltransferase/ transferase	K13065	2.3.1.133
ppa005873m	HCT (HYDROXYCINNAMOYL-COA SHIKIMATE/QUINATE HYDROXYCINNAMOYL TRANSFERASE); quinate O-hydroxycinnamoyltransferase/ shikimate O-hydroxycinnamoyltransferase/ transferase	K13065	2.3.1.133
ppa005910m	HCT (HYDROXYCINNAMOYL-COA SHIKIMATE/QUINATE HYDROXYCINNAMOYL TRANSFERASE); quinate O-hydroxycinnamoyltransferase/ shikimate O-hydroxycinnamoyltransferase/ transferase	K13065	2.3.1.133
ppa005955m	HCT (HYDROXYCINNAMOYL-COA SHIKIMATE/QUINATE HYDROXYCINNAMOYL TRANSFERASE); quinate O-hydroxycinnamoyltransferase/ shikimate O-hydroxycinnamoyltransferase/ transferase	K13065	2.3.1.133
ppa027223m	HCT (HYDROXYCINNAMOYL-COA SHIKIMATE/QUINATE HYDROXYCINNAMOYL TRANSFERASE); quinate O-hydroxycinnamoyltransferase/ shikimate O-hydroxycinnamoyltransferase/ transferase	K13065	2.3.1.133
ppa024073m	HCT (HYDROXYCINNAMOYL-COA SHIKIMATE/QUINATE HYDROXYCINNAMOYL TRANSFERASE); quinate O-hydroxycinnamoyltransferase/ shikimate O-hydroxycinnamoyltransferase/ transferase	K13065	2.3.1.133
ppa008069m	DFR (DIHYDROFLAVONOL 4-REDUCTASE); dihydrokaempferol 4-reductase	K13082	1.1.1.219
ppa014714m	cinnamoyl-CoA reductase, putative	K13082	1.1.1.219

## Sheet: grape
Additional file 6. trnascripts involved in flavonoid pathway
UniGene ID	Annotation	KO	EC
GSVIVT01009520001	terpene cyclase/mutase-related	K00091	1.1.1.219
GSVIVT01018780001	PREDICTED: hypothetical protein	K00475	1.14.11.9
GSVIVT01018781001	F3H (FLAVANONE 3-HYDROXYLASE); naringenin 3-dioxygenase	K00475	1.14.11.9
GSVIVT01009907001	F3H (FLAVANONE 3-HYDROXYLASE); naringenin 3-dioxygenase	K00475	1.14.11.9
GSVIVT01035166001	trans-cinnamate 4-monooxygenase	K00487	1.14.13.11
GSVIVT01032256001	trans-cinnamate 4-monooxygenase	K00487	1.14.13.11
GSVIVT01024554001	C4H (CINNAMATE-4-HYDROXYLASE); trans-cinnamate 4-monooxygenase	K00487	1.14.13.11
GSVIVT01031715001	caffeoyl-CoA 3-O-methyltransferase, putative	K00588	2.1.1.104
GSVIVT01020603001	o-methyltransferase, putative	K00588	2.1.1.104
GSVIVT01022100001	caffeoyl-CoA 3-O-methyltransferase, putative	K00588	2.1.1.104
GSVIVT01000521001	chalcone synthase	K00660	2.3.1.74
GSVIVT01032968001	TT4 (TRANSPARENT TESTA 4); naringenin-chalcone synthase	K00660	2.3.1.74
GSVIVT01010581001	PREDICTED: hypothetical protein	K00660	2.3.1.74
GSVIVT01010570001	PREDICTED: hypothetical protein	K00660	2.3.1.74
GSVIVT01010568001	PREDICTED: similar to Stilbene synthase 5	K00660	2.3.1.74
GSVIVT01010565001	PREDICTED: hypothetical protein	K00660	2.3.1.74
GSVIVT01026213001	PREDICTED: hypothetical protein	K00660	2.3.1.74
GSVIVT01010563001	PREDICTED: hypothetical protein	K00660	2.3.1.74
GSVIVT01010561001	PREDICTED: hypothetical protein	K00660	2.3.1.74
GSVIVT01026220001	PREDICTED: hypothetical protein	K00660	2.3.1.74
GSVIVT01010556001	PREDICTED: hypothetical protein	K00660	2.3.1.74
GSVIVT01010554001	PREDICTED: hypothetical protein	K00660	2.3.1.74
GSVIVT01010572001	PREDICTED: hypothetical protein	K00660	2.3.1.74
GSVIVT01010574001	PREDICTED: hypothetical protein	K00660	2.3.1.74
GSVIVT01010582001	PREDICTED: hypothetical protein	K00660	2.3.1.74
GSVIVT01010583001	PREDICTED: similar to Stilbene synthase 2	K00660	2.3.1.74
GSVIVT01010584001	PREDICTED: similar to Stilbene synthase 2	K00660	2.3.1.74
GSVIVT01010585001	PREDICTED: hypothetical protein	K00660	2.3.1.74
GSVIVT01010589001	PREDICTED: similar to Stilbene synthase 5	K00660	2.3.1.74
GSVIVT01010590001	PREDICTED: hypothetical protein	K00660	2.3.1.74
GSVIVT01010591001	PREDICTED: hypothetical protein	K00660	2.3.1.74
GSVIVT01010580001	PREDICTED: hypothetical protein	K00660	2.3.1.74
GSVIVT01010579001	PREDICTED: similar to Stilbene synthase 2	K00660	2.3.1.74
GSVIVT01010578001	PREDICTED: hypothetical protein	K00660	2.3.1.74
GSVIVT01010557001	PREDICTED: hypothetical protein	K00660	2.3.1.74
GSVIVT01032619001	chalcone isomerase	K01859	5.5.1.6
GSVIVT01019892001	LDOX (LEUCOANTHOCYANIDIN DIOXYGENASE); leucocyanidin oxygenase	K05277	1.14.11.19
GSVIVT01008914001	flavonol synthase 2	K05278	1.14.11.23
GSVIVT01008913001	flavonol synthase 2	K05278	1.14.11.23
GSVIVT01008910001	flavonol synthase 2	K05278	1.14.11.23
GSVIVT01008907001	FLS (FLAVONOL SYNTHASE); flavonol synthase	K05278	1.14.11.23
GSVIVT01016739001	cytochrome P450	K05280	1.14.13.21
GSVIVT01033633001	cytochrome P450 flavonoid 3',5'-hydroxylase	K05280	1.14.13.21
GSVIVT01015076001	cytochrome P450	K05280	1.14.13.21
GSVIVT01015074001	cytochrome P450	K05280	1.14.13.21
GSVIVT01007878001	TT7 (TRANSPARENT TESTA 7); flavonoid 3'-monooxygenase/ oxygen binding	K05280	1.14.13.21
GSVIVT01007877001	TT7 (TRANSPARENT TESTA 7); flavonoid 3'-monooxygenase/ oxygen binding	K05280	1.14.13.21
GSVIVT01006395001	BAN (BANYULS); oxidoreductase	K08695	1.3.1.77
GSVIVT01006396001	BAN (BANYULS); oxidoreductase	K08695	1.3.1.77
GSVIVT01019510001	nadhp hc toxin reductase, putative	K08695	1.3.1.77
GSVIVT01027066001	nadhp hc toxin reductase, putative	K08695	1.3.1.77
GSVIVT01027067001	nadhp hc toxin reductase, putative	K08695	1.3.1.77
GSVIVT01027068001	LOC100135421	K08695	1.3.1.77
GSVIVT01006394001	BAN (BANYULS); oxidoreductase	K08695	1.3.1.77
GSVIVT01015071001	cytochrome P450	K09754	1.14.13.-
GSVIVT01025800001	cytochrome P450	K09754	1.14.13.-
GSVIVT01023631001	HCT (HYDROXYCINNAMOYL-COA SHIKIMATE/QUINATE HYDROXYCINNAMOYL TRANSFERASE); quinate O-hydroxycinnamoyltransferase/ shikimate O-hydroxycinnamoyltransferase/ transferase	K13065	2.3.1.133
GSVIVT01016053001	HCT (HYDROXYCINNAMOYL-COA SHIKIMATE/QUINATE HYDROXYCINNAMOYL TRANSFERASE); quinate O-hydroxycinnamoyltransferase/ shikimate O-hydroxycinnamoyltransferase/ transferase	K13065	2.3.1.133
GSVIVT01009745001	DFR (DIHYDROFLAVONOL 4-REDUCTASE); dihydrokaempferol 4-reductase	K13082	1.1.1.219
GSVIVT01009742001	DFR (DIHYDROFLAVONOL 4-REDUCTASE); dihydrokaempferol 4-reductase	K13082	1.1.1.219
GSVIVT01009743001	DFR (DIHYDROFLAVONOL 4-REDUCTASE); dihydrokaempferol 4-reductase	K13082	1.1.1.219
GSVIVT01018927001	DFR (DIHYDROFLAVONOL 4-REDUCTASE); dihydrokaempferol 4-reductase	K13082	1.1.1.219
GSVIVT01024432001	DFR (DIHYDROFLAVONOL 4-REDUCTASE); dihydrokaempferol 4-reductase	K13082	1.1.1.219
